# Supplementary material for: ERM-1 Phosphorylation and NRFL-1 Redundantly Control Lumen Formation in the C. elegans Intestine
Source: Front Cell Dev Biol. 2022 Feb 7;10:769862. doi: 10.3389/fcell.2022.769862 (PMC8860247; doi:10.3389/fcell.2022.769862)
Supplement: Supplementary file 1 [file DataSheet1.zip]

Archive with 14 entries (11 files):
- Plasmids and strains/
- Plasmids and strains/Overview of plasmids and strains.xlsx
- Plasmids and strains/Plasmids/
- Plasmids and strains/Plasmids/pJRK125 NRFL-1-IntC-VC155.gb
- Plasmids and strains/Plasmids/pJRK145 mKate2-ERM-1-VN155-IntN.gb
- Plasmids and strains/Plasmids/pJRK148 NRFL-1(EB deleted)-IntC-VC155.gb
- Plasmids and strains/Plasmids/pJRK45 IntC-NRFL-1.gb
- Plasmids and strains/Plasmids/pJRK49 ERM-1-IntN.gb
- Plasmids and strains/Plasmids/pJRK82 mKate2-IntN.gb
- Plasmids and strains/Strains/
- Plasmids and strains/Strains/nrfl-1_eb_Genomic_Isoform_h_Annotated.gb
- Plasmids and strains/Strains/nrfl-1_eb_mcherry_Genomic_Isoform_H_Annotated.gb
- Plasmids and strains/Strains/nrfl-1_mcherry_Genomic_Isoform_H_Annotated.gb
- Plasmids and strains/Strains/nrfl-1_mib59_Genomic_Isoform_H_Annotated.gb
