# Supplementary material for: ERM-1 Phosphorylation and NRFL-1 Redundantly Control Lumen Formation in the C. elegans Intestine
Source: Front Cell Dev Biol. 2022 Feb 7;10:769862. doi: 10.3389/fcell.2022.769862 (PMC8860247; doi:10.3389/fcell.2022.769862)
Supplement: Supplementary file 1 [file DataSheet1.zip › Plasmids and strains/Overview of plasmids and strains.xlsx]

## Sheet: Sheet1
			Plasmid name	Promoter	CDS	3'UTR
nrfl-1::mCherry			pJRK49	rps-0	ERM-1::V5::IntN	unc-54
nrfl-1(dEB)::mCherry			pJRK45/46	rps-0	IntC::3xFlag::NRFL-1	unc-54
nrfl-1(dEB)			pJRK82	rps-0	mKate2::V5::IntN	unc-54
nrfl-1 deletion			pJRK145	rps-0	mKate2::ERM-1::VN155::HA::V5::IntN	unc-54
			pJRK125	rps-0	NRFL-1::IntC::3xFlag::VC155	unc-54
			pJRK148	rps-0	NRFL-1(deltaEB)::IntC::3xFlag::VC155	unc-54
