# Supplementary material for: ERM-1 Phosphorylation and NRFL-1 Redundantly Control Lumen Formation in the C. elegans Intestine
Source: Front Cell Dev Biol. 2022 Feb 7;10:769862. doi: 10.3389/fcell.2022.769862 (PMC8860247; doi:10.3389/fcell.2022.769862)
Supplement: Supplementary file 1 [file DataSheet1.zip › Plasmids and strains/Plasmids/pJRK125 NRFL-1-IntC-VC155.gb]

LOCUS       pJRK125_Prps-0_nrfl-1_I 5563 bp ds-DNA     circular     29-APR-2021
DEFINITION  .
FEATURES             Location/Qualifiers
     misc_feature    388..750
                     /label="rps-0 from pDD363"
                     /ApEinfo_revcolor=#f58a5e
                     /ApEinfo_fwdcolor=#f58a5e
     CDS             751..2154
                     /label="NRFL-1"
                     /ApEinfo_revcolor=#f58a5e
                     /ApEinfo_fwdcolor=#f58a5e
     CDS             2155..2157
                     /label="Translation 2155-2157"
                     /ApEinfo_revcolor=#d59687
                     /ApEinfo_fwdcolor=#d59687
     misc_feature    2158..2247
                     /label="IntC"
                     /ApEinfo_revcolor=#9eafd2
                     /ApEinfo_fwdcolor=#9eafd2
     CDS             2248..2256
                     /label="3XFLAG partA"
                     /ApEinfo_revcolor=#ff9ccd
                     /ApEinfo_fwdcolor=#ff9ccd
     misc_feature    2257..2307
                     /label="syntron2"
                     /ApEinfo_revcolor=#c6c9d1
                     /ApEinfo_fwdcolor=#c6c9d1
     misc_feature    2308..2364
                     /label="3XFLAG part B"
                     /ApEinfo_revcolor=#ff9ccd
                     /ApEinfo_fwdcolor=#ff9ccd
     misc_feature    2365..2394
                     /label="Flex Linker"
                     /ApEinfo_revcolor=#c6c9d1
                     /ApEinfo_fwdcolor=#c6c9d1
     misc_feature    2395..2646
                     /label="optimized_VC155"
                     /ApEinfo_revcolor=#c6c9d1
                     /ApEinfo_fwdcolor=#c6c9d1
     3'UTR           2653..3004
                     /label="unc-54 3'UTR"
                     /ApEinfo_revcolor=#990000
                     /ApEinfo_fwdcolor=#990000
     misc_feature    3005..3007
                     /label="GG overlap site"
                     /ApEinfo_revcolor=#85dae9
                     /ApEinfo_fwdcolor=#85dae9
     rep_origin      3264..3570
                     /label="F1 ori"
                     /ApEinfo_revcolor=#c7b0e3
                     /ApEinfo_fwdcolor=#c7b0e3
     CDS             4031..4690
                     /label="AmpR"
                     /ApEinfo_revcolor=#ffef86
                     /ApEinfo_fwdcolor=#ffef86
     rep_origin      4788..5470
                     /label="ColE1 origin"
                     /ApEinfo_revcolor=#faac61
                     /ApEinfo_fwdcolor=#faac61
ORIGIN
        1 gagtgagctg ataccgctcg ccgcagccga acgaccgagc gcagcgagtc agtgagcgag
       61 gaagcggccc aatacgcaaa ccgcctctcc ccgcgcgttg gccgattcat taatgcagct
      121 ggcacgacag gtttcccgac tggaaagcgg gcagtgagcg caacgcaatt aatgtgagtt
      181 agctcactca ttaggcaccc caggctttac actttatgct tccggctcgt atgttgtgtg
      241 gaattgtgag cggataacaa tttcacacag gaaacagcta tgaccatgat tacgccaagc
      301 gcgcaattaa ccctcactaa agggaacaaa agctggagct ccaccgcggt ggcggccgct
      361 ctagaagggc tgcaggaatt cgatTGGatt tttgctttcg tcgtaaatct acacacgcgt
      421 ctcttccgtg cgagagtcca agccagcagc caaattcgtt gactgagtat tcaacgttta
      481 tacgttgtcg gcaacgagaa ataggaaaat gcatcgggaa atgttctttt ttcgattttt
      541 tccaaggttt tgacaaattt taccacgaat tttgctatgt tttcaattaa aaaatatgtt
      601 attcaactgt ttctatgagg aaaataaggc tttgcatgta attttcttat tcagcataat
      661 ttttaattaa tttgaatttt ctgtcctaac gtttattttg ttttcttggt tatgactgat
      721 ctgaaattaa tttttgaatt ttaaggtaaG ATGGTGCACA TTCCGAGCGA CGTGACTCCT
      781 CCAAGACTTT GTGTCGTTGA GAAGTTGAAT GGAGAGAATG AATATGGCTA CAACTTGCAC
      841 GCCGAGAAGG GACGTGGACA GTTCGTTGGT ACCGTCGATC CGGATAGTCC TGCTGAGAGA
      901 GGAGGATTAA TCACTGGTGA CCGAATCTTT GCTGTCAATG GTCACTCGAT TATTGGAGAA
      961 AATCACAAGA AGGTGGTTGA GCGCATAAAA GCAAATCCAA ATCGATGTGA AATGCTTGTG
     1021 ATCTCTGAAG AAGGAGCTAA GTGGTACAAT GAAAATAATG TTCAAATCAC ATTGGACCTT
     1081 CCAAATATCG AACGAGTTTC TCCAATGTCG AAAGAAACAC CAGTGTTCGT TCCACCACCA
     1141 CCTCCACCAA CCGACGCTAT GCCATATTTG CCCAGACTTG CTGAATTGAA CAAAGGAACC
     1201 CCAGATCAAG AATTTGGTTT TAATCTTCAT GCTGAACGCG GTCGCGGACA TTTCATTGGA
     1261 ACAGTCGATG CAGGAGGAAT TGGTGAAAAA GCTGGACTTG AAGCTGGACA GAGAATTGTT
     1321 GGAGTAAATG GACAATTAAT TTATCCAACT ACTGGACACA AAGAAGTTGT TGCTCTTATC
     1381 AAGAAAGATA CAATGAAAAC AACACTTTTG GTTGCTTCAG AAGATGTTGA TAAGTATCAT
     1441 AAAGATCATA ACATTGCATA TTCATGGGAT AATGTTGAAA GAGTTGATAC TCGTCCAGTT
     1501 ATTAATGTTG AAACTCATCA TCATCATGAA GAGGTTTCAG TTCCAAAATC CAATGGATAT
     1561 GATGTTCCAC CATTGAATCC ACATAGCATC CAAGTGAACG AAGAACGTGA AATTTCAAAG
     1621 ATGACAACAA CAACTAGAAC AGAGACAATC ACGAATTCAA ACTCGGCTTA TCAATACAAG
     1681 GAATCATCGA CTGCATACGA TGCATATGCA ACTCCACCAG TTGATTCAAA TGATCTTATG
     1741 GATGAAGTTT TTGGAAGAGT CAATCTTCCT GGTGTAACTA TGTCTAGTCA CACTGAAGTA
     1801 TTGCCACCAA CAGATGATAT TTCATCAGTT TCTTCATTGA GTTCTCATCG CGAAAGTGCT
     1861 GTTGATGTTC CAGTTTCTCA TCAGTACGTT CCATCGTACG CAACGGAGTC TCATCAGAAA
     1921 CATGAGCAAC ACTCTCAAAC TCATCATCAT CATCATCAAC ACCAACAACC ATCTCCATTG
     1981 AGCAATGGTT CCAGCCATGG ATATGCAGCA AGCTCGACTA GTGGATACGA TGACGATGAT
     2041 ATCTATCATT TGTCAGCAAG AGAAGCTCGT GAACGTCTTC GAATGAAGAA CCGAAAGCAT
     2101 CACTTGCACG AGATGAGCCT TAACGAGAAG TATCAATTGG TCAGCAACAT GACGATGGAC
     2161 GAGCGTGAGC TTATCGATAT CGAGGTTTCT GGAAACCACC TTTTCTACGC TAACGATATC
     2221 CTTACCCACA ACTCCTCCTC CGATGTAGAT TACAAGgtaa gtttaaacat atatatacta
     2281 actaaccctg attatttaaa ttttcagGAT CACGATGGAG ACTACAAGGA CCACGATATC
     2341 GACTACAAGG ACGATGACGA TAAAGGATCC GGAGGtGGAG GtGGcGGATC CGGgGATAAG
     2401 CAAAAGAACG GAATTAAGGC TAACTTCAAG ATCCGTCATA ACATCGAGGA TGGAGGAGTT
     2461 CAACTTGCTG ATCATTACCA ACAAAACACT CCAATCGGAG ATGGACCAGT TCTTCTTCCA
     2521 GATAACCACT ACCTTTCTTA CCAATCTAAG CTTTCTAAGG ATCCAAACGA GAAGCGTGAC
     2581 CACATGGTCC TTCTTGAGTT CGTCACCGCT GCTGGAATCA CCCTTGGAAT GGATGAGCTC
     2641 TACAAGTGCT AATCCAATTA CTCTTCAACA TCCCTACATG CTCTTTCTCC CTGTGCTCCC
     2701 ACCCCCTATT TTTGTTATTA TCAAAAAACT TCTCTTAATT TCTTTGTTTT TTAGCTTCTT
     2761 TTAAGTCACC TCTAACAATG AAATTGTGTA GATTCAAAAA TAGAATTAAT TCGTAATAAA
     2821 AAGTCGAAAA AAATTGTGCT CCCTCCCCCC ATTAATAATA ATTCTATCCC AAAATCTACA
     2881 CAATGTTCTG TGTACACTTC TTATGTTTTT TACTTCTGAT AAATTTTTTT GAAACATCAT
     2941 AGAAAAAACC GCACACAAAA TACCTTATCA TATGTTACGT TTCAGTTTAT GACCGCAATT
     3001 TTTAGTAatc aagcttatcg ataccgtcga cctcgagggg gggcccggta cccaattcgc
     3061 cctatagtga gtcgtattac gcgcgctcac tggccgtcgt tttacaacgt cgtgactggg
     3121 aaaaccctgg cgttacccaa cttaatcgcc ttgcagcaca tccccctttc gccagctggc
     3181 gtaatagcga agaggcccgc accgatcgcc cttcccaaca gttgcgcagc ctgaatggcg
     3241 aatgggacgc gccctgtagc ggcgcattaa gcgcggcggg tgtggtggtt acgcgcagcg
     3301 tgaccgctac acttgccagc gccctagcgc ccgctccttt cgctttcttc ccttcctttc
     3361 tcgccacgtt cgccggcttt ccccgtcaag ctctaaatcg ggggctccct ttagggttcc
     3421 gatttagtgc tttacggcac ctcgacccca aaaaacttga ttagggtgat ggttcacgta
     3481 gtgggccatc gccctgatag acggtttttc gccctttgac gttggagtcc acgttcttta
     3541 atagtggact cttgttccaa actggaacaa cactcaaccc tatctcggtc tattcttttg
     3601 atttataagg gattttgccg atttcggcct attggttaaa aaatgagctg atttaacaaa
     3661 aatttaacgc gaattttaac aaaatattaa cgcttacaat ttaggtggca cttttcgggg
     3721 aaatgtgcgc ggaaccccta tttgtttatt tttctaaata cattcaaata tgtatccgct
     3781 catgagacaa taaccctgat aaatgcttca ataatattga aaaaggaaga gtatgagtat
     3841 tcaacatttc cgtgtcgccc ttattccctt ttttgcggca ttttgccttc ctgtttttgc
     3901 tcacccagaa acgctggtga aagtaaaaga tgctgaagat cagttgggtg cacgagtggg
     3961 ttacatcgaa ctggatctca acagcggtaa gatccttgag agttttcgcc ccgaagaacg
     4021 ttttccaatg atgagcactt ttaaagttct gctatgtggc gcggtattat cccgtattga
     4081 cgccgggcaa gagcaactcg gtcgccgcat acactattct cagaatgact tggttgagta
     4141 ctcaccagtc acagaaaagc atcttacgga tggcatgaca gtaagagaat tatgcagtgc
     4201 tgccataacc atgagtgata acactgcggc caacttactt ctgacaacga tcggaggacc
     4261 gaaggagcta accgcttttt tgcacaacat gggggatcat gtaactcgcc ttgatcgttg
     4321 ggaaccggag ctgaatgaag ccataccaaa cgacgagcgt gacaccacga tgcctgtagc
     4381 aatggcaaca acgttgcgca aactattaac tggcgaacta cttactctag cttcccggca
     4441 acaattaata gactggatgg aggcggataa agttgcagga ccacttctgc gctcggccct
     4501 tccggctggc tggtttattg ctgataaatc tggagccggt gagcgtgggt ctcgcggtat
     4561 cattgcagca ctggggccag atggtaagcc ctcccgtatc gtagttatct acacgacggg
     4621 gagtcaggca actatggatg aacgaaatag acagatcgct gagataggtg cctcactgat
     4681 taagcattgg taactgtcag accaagttta ctcatatata ctttagattg atttaaaact
     4741 tcatttttaa tttaaaagga tctaggtgaa gatccttttt gataatctca tgaccaaaat
     4801 cccttaacgt gagttttcgt tccactgagc gtcagacccc gtagaaaaga tcaaaggatc
     4861 ttcttgagat cctttttttc tgcgcgtaat ctgctgcttg caaacaaaaa aaccaccgct
     4921 accagcggtg gtttgtttgc cggatcaaga gctaccaact ctttttccga aggtaactgg
     4981 cttcagcaga gcgcagatac caaatactgt ccttctagtg tagccgtagt taggccacca
     5041 cttcaagaac tctgtagcac cgcctacata cctcgctctg ctaatcctgt taccagtggc
     5101 tgctgccagt ggcgataagt cgtgtcttac cgggttggac tcaagacgat agttaccgga
     5161 taaggcgcag cggtcgggct gaacgggggg ttcgtgcaca cagcccagct tggagcgaac
     5221 gacctacacc gaactgagat acctacagcg tgagctatga gaaagcgcca cgcttcccga
     5281 agggagaaag gcggacaggt atccggtaag cggcagggtc ggaacaggag agcgcacgag
     5341 ggagcttcca gggggaaacg cctggtatct ttatagtcct gtcgggtttc gccacctctg
     5401 acttgagcgt cgatttttgt gatgctcgtc aggggggcgg agcctatgga aaaacgccag
     5461 caacgcggcc tttttacggt tcctggcctt ttgctggcct tttgctcaca tgttctttcc
     5521 tgcgttatcc cctgattctg tggataaccg tattaccgcc ttt
//
