# Supplementary material for: ERM-1 Phosphorylation and NRFL-1 Redundantly Control Lumen Formation in the C. elegans Intestine
Source: Front Cell Dev Biol. 2022 Feb 7;10:769862. doi: 10.3389/fcell.2022.769862 (PMC8860247; doi:10.3389/fcell.2022.769862)
Supplement: Supplementary file 1 [file DataSheet1.zip › Plasmids and strains/Plasmids/pJRK145 mKate2-ERM-1-VN155-IntN.gb]

LOCUS       pJRK145_final_Prps-0_mK 7168 bp ds-DNA     circular     29-APR-2021
DEFINITION  .
FEATURES             Location/Qualifiers
     misc_feature    385..387
                     /label="GG overlap site"
                     /ApEinfo_revcolor=#85dae9
                     /ApEinfo_fwdcolor=#85dae9
     misc_feature    388..750
                     /label="rps-0 from pDD363"
                     /ApEinfo_revcolor=#f58a5e
                     /ApEinfo_fwdcolor=#f58a5e
     CDS             754..954
                     /label="mKate2"
                     /ApEinfo_revcolor=#993333
                     /ApEinfo_fwdcolor=#993333
     misc_feature    955..1005
                     /label="syntron2"
                     /ApEinfo_revcolor=#f58a5e
                     /ApEinfo_fwdcolor=#f58a5e
     CDS             1006..1164
                     /label="mKate2"
                     /ApEinfo_revcolor=#993333
                     /ApEinfo_fwdcolor=#993333
     CDS             1216..1380
                     /label="mKate2"
                     /ApEinfo_revcolor=#993333
                     /ApEinfo_fwdcolor=#993333
     CDS             1432..1599
                     /label="mKate2"
                     /ApEinfo_revcolor=#993333
                     /ApEinfo_fwdcolor=#993333
     CDS             1600..3288
                     /label="ERM-1 (NO STOP)"
                     /ApEinfo_revcolor=#f58a5e
                     /ApEinfo_fwdcolor=#f58a5e
     misc_feature    3292..3321
                     /label="Flex Linker"
                     /ApEinfo_revcolor=#c6c9d1
                     /ApEinfo_fwdcolor=#c6c9d1
     misc_feature    3322..3786
                     /label="codon_opt_VN155"
                     /ApEinfo_revcolor=#b1ff67
                     /ApEinfo_fwdcolor=#b1ff67
     misc_feature    3787..3813
                     /label="HA_wormoptimized"
                     /ApEinfo_revcolor=#ffef86
                     /ApEinfo_fwdcolor=#ffef86
     CDS             3814..3843
                     /label="Flexible Linker"
                     /ApEinfo_revcolor=#b1ff67
                     /ApEinfo_fwdcolor=#b1ff67
     misc_feature    3844..3885
                     /label="V5_wormoptimized"
                     /ApEinfo_revcolor=#b1ff67
                     /ApEinfo_fwdcolor=#b1ff67
     misc_feature    3886..4251
                     /label="IntN_syntron"
                     /ApEinfo_revcolor=#f58a5e
                     /ApEinfo_fwdcolor=#f58a5e
     misc_feature    4045..4095
                     /label="syntron2"
                     /ApEinfo_revcolor=#f58a5e
                     /ApEinfo_fwdcolor=#f58a5e
     3'UTR           4258..4609
                     /label="unc-54 3'UTR"
                     /ApEinfo_revcolor=#990000
                     /ApEinfo_fwdcolor=#990000
     misc_feature    4610..4612
                     /label="GG overlap site"
                     /ApEinfo_revcolor=#85dae9
                     /ApEinfo_fwdcolor=#85dae9
     rep_origin      4869..5175
                     /label="F1 ori"
                     /ApEinfo_revcolor=#c7b0e3
                     /ApEinfo_fwdcolor=#c7b0e3
     CDS             5636..6295
                     /label="AmpR"
                     /ApEinfo_revcolor=#ffef86
                     /ApEinfo_fwdcolor=#ffef86
     rep_origin      6393..7075
                     /label="ColE1 origin"
                     /ApEinfo_revcolor=#faac61
                     /ApEinfo_fwdcolor=#faac61
ORIGIN
        1 gagtgagctg ataccgctcg ccgcagccga acgaccgagc gcagcgagtc agtgagcgag
       61 gaagcggccc aatacgcaaa ccgcctctcc ccgcgcgttg gccgattcat taatgcagct
      121 ggcacgacag gtttcccgac tggaaagcgg gcagtgagcg caacgcaatt aatgtgagtt
      181 agctcactca ttaggcaccc caggctttac actttatgct tccggctcgt atgttgtgtg
      241 gaattgtgag cggataacaa tttcacacag gaaacagcta tgaccatgat tacgccaagc
      301 gcgcaattaa ccctcactaa agggaacaaa agctggagct ccaccgcggt ggcggccgct
      361 ctagaagggc tgcaggaatt cgatTGGATT TTTGCTTTCG TCGTAAATCT ACACACGCGT
      421 CTCTTCCGTG CGAGAGTCCA AGCCAGCAGC CAAATTCGTT GACTGAGTAT TCAACGTTTA
      481 TACGTTGTCG GCAACGAGAA ATAGGAAAAT GCATCGGGAA ATGTTCTTTT TTCGATTTTT
      541 TCCAAGGTTT TGACAAATTT TACCACGAAT TTTGCTATGT TTTCAATTAA AAAATATGTT
      601 ATTCAACTGT TTCTATGAGG AAAATAAGGC TTTGCATGTA ATTTTCTTAT TCAGCATAAT
      661 TTTTAATTAA TTTGAATTTT CTGTCCTAAC GTTTATTTTG TTTTCTTGGT TATGACTGAT
      721 CTGAAATTAA TTTTTGAATT TTAAGGTAAT ATGGTCTCCG AGCTCATTAA AGAAAACATG
      781 CATATGAAGC TCTACATGGA GGGAACCGTC AACAACCACC ACTTCAAGTG CACCTCCGAG
      841 GGAGAGGGAA AGCCATACGA GGGAACCCAA ACCATGCGTA TCAAGGCCGT CGAGGGAGGA
      901 CCACTCCCAT TCGCCTTCGA CATCCTCGCC ACCTCCTTCA TGTACGGATC CAAGGTAAGT
      961 TTAAACATAT ATATACTAAC TAACCCTGAT TATTTAAATT TTCAGACCTT CATCAACCAC
     1021 ACCCAAGGAA TCCCAGACTT CTTCAAGCAA TCCTTCCCAG AGGGATTCAC CTGGGAGCGT
     1081 GTCACCACCT ACGAGGACGG AGGAGTCCTC ACCGCCACCC AAGACACCTC CCTCCAAGAC
     1141 GGATGCCTCA TCTACAACGT CAAGGTAAGT TTAAACAGTT CGGTACTAAC TAACCATACA
     1201 TATTTAAATT TTCAGATCCG TGGAGTCAAC TTCCCATCCA ACGGACCAGT CATGCAAAAG
     1261 AAGACCCTCG GATGGGAGGC CTCCACCGAG ACCCTCTACC CAGCCGACGG AGGACTTGAG
     1321 GGACGTGCCG ACATGGCCCT CAAGCTCGTC GGAGGAGGAC ACCTCATCTG CAACCTCAAG
     1381 GTAAGTTTAA ACATGATTTT ACTAACTAAC TAATCTGATT TAAATTTTCA GACCACCTAC
     1441 CGTTCCAAGA AGCCAGCCAA GAACCTCAAG ATGCCAGGAG TCTACTACGT CGACCGTCGT
     1501 CTTGAGCGTA TCAAGGAGGC CGACAAGGAG ACCTACGTCG AGCAACACGA GGTCGCCGTC
     1561 GCCCGTTACT GCGACCTCCC ATCCAAGCTC GGACACCGTA TGTCGAAAAA AGCGATCAAT
     1621 GTGCGTGTCA CCTCGATGGA CTCGGAGCTC GAGTTCGCTA TTCAGTCGAG CACCACAGGA
     1681 AAGCAACTTT TTGATCAGGT TGTCAAAACC ATTGGTCTCC GCGAGATCTG GTATTTTGGA
     1741 CTTCAGTACA CTGACAACAA GGGATTCCCA ACATGGCTGA AATTGAACAA GAAAGTCTTG
     1801 TCTCAGGACG TTAAGAAGGA CCCGACTCTT GTTTTCAAAT TCCGCGCCAA ATTCTATCCG
     1861 GAAGATGTGG CCGAGGAGAT TATCCAGGAT GTCACTATGC GTTTGTTCTA TCTCCAAGTG
     1921 AAAGATGGAA TTCTGTCAGA TGAGATTTAT TGTCCACCGG AAACCTCTGT TCTTCTTGCC
     1981 TCTTACGCGA TGCAAGCTAA ATATGGAGAC TATGTTCCAG AGACACATGT CGCCGGATGT
     2041 CTTACTGCTG ATCGTCTGCT TCCTCAACGC GTTCTCGGAC AATTCAAATT GAACAGTGAG
     2101 GAATGGGAAC GCCGTATTAT GACATGGTGG GCAGATCATC GTGCAACTAC ACGTGAACAA
     2161 GCTATGCTTG AATATTTGAA AATTGCACAA GATCTCGAGA TGTATGGAGT CAATTACTTT
     2221 GAAATCCGCA ACAAAAAGGG AACTGATCTC TATCTTGGTG TCGATGCTCT TGGATTGAAT
     2281 ATTTACGATA AAGCTGATCG TCTTTCGCCG AAAGTCGGAT TCCCATGGTC GGAGATTCGT
     2341 AATATATCAT TCAACGACAA GAAATTTGTC ATCAAACCAA TTGATAAGAA GGCTCATGAC
     2401 TTTGTCTTCT ACGCTCCACG ACTCCGTATC AACAAACGTA TTCTTGCTTT GTGTATGGGA
     2461 AATCACGAGC TTTACATGCG TAGAAGAAAG CCAGATACCA TTGAAGTTCA ACAAATGAAG
     2521 CAACAAGCCA GAGAGGATCG TGCTCTTAAG ATTGCCGAGC AGGAGAAGCT CACCAGAGAG
     2581 ATGTCTGCTC GCGAAGAAGC CGAACAGCGT CAACGTGACG CCGAAAAGCG TATGGCTCAA
     2641 ATGCAGGAAG ATATGGAGAG AGCTCGTCTT GAATTGGCTG AAGCACACAA TACAATTCAC
     2701 TCATTGGAGG CTCAACTCAA GCAATTGCAA TTGGCTAAAC AAGCATTGGA ACAGAAGGAA
     2761 TACGAACTTC GTGAGCTCAC TGCTCAACTT CAATCCGAAA AAGCAATGAG TGATGGTGAG
     2821 AGACGTCATT TGAGAGACCA AGTTGATGCT CGTGAACGTG AAGTTTTTTC GATGAGAGAA
     2881 GAAGTCGAGA GACAGACTAC TGTTACAAGA CAACTTCAGA CACAGATTCA CTCGCAACAA
     2941 CACACTCAAC ACTACTCAAA CAGTCATCAC GTTTCCAATG GACACGCTCA CGATGAGACT
     3001 GCCACTGATG ATGAAGATAA TGGAGCAACT GAACTCACAA ATGACGCTGA TCAGAATGTG
     3061 CCACAACACG AGTTGGAGCG TGTCACAGCA GCCGAGAAGA ACATTCAGAT CAAGAATAAG
     3121 CTGGATATGT TGACTCGCGA GCTTGACAGT GTTAAAGATC AGAACGCTGT CACTGACTAC
     3181 GACGTTCTGC ATATGGAGAA CAAAAAGGCC GGACGCGACA AGTACAAGAC TCTCCGTCAA
     3241 ATCCGTGGAG GAAACACAAA ACGAAGAATC GATCAATACG AAAATATGAC GGGATCTGGT
     3301 GGTGGAGGTG GCGGATCCGG GATGGTTTCT AAGGGAGAGG AGCTTTTCAC TGGAGTTGTC
     3361 CCAATCCTTG TCGAGCTTGA TGGAGATGTT AACGGACACA AGTTCTCTGT TTCTGGAGAG
     3421 GGAGAGGGAG ACGCTACCTA CGGAAAGCTT ACCCTTAAGC TTATCTGCAC TACCGGAAAG
     3481 CTTCCAGTTC CATGGCCAAC CCTTGTTACC ACCCTTGGAT ACGGACTTCA ATGCTTCGCT
     3541 CGTTACCCAG ATCATATGAA GCAACATGAT TTCTTCAAGT CTGCTATGCC AGAGGGATAC
     3601 GTTCAAGAGC GTACTATCTT CTTCAAGGAT GATGGAAACT ATAAAACCCG TGCTGAGGTT
     3661 AAGTTCGAGG GAGATACCCT TGTTAACCGT ATCGAGCTTA AGGGAATCGA TTTCAAGGAA
     3721 GATGGAAACA TCCTTGGACA TAAGCTTGAA TACAACTACA ACTCTCATAA CGTCTACCTC
     3781 ACCGCCTACC CATACGACGT CCCAGACTAC GCCGGTGGCG GATCTGGGGG TGGATCCGGA
     3841 GGTGGAAAGC CAATCCCAAA CCCACTTCTC GGACTCGACT CCACCACCCG TTCCGGATAC
     3901 TGCCTCGACC TCAAGACCCA AGTCCAAACC CCACAAGGAA TGAAGGAGAT CTCCAACATC
     3961 CAAGTCGGAG ACCTCGTCCT CTCCAACACC GGATACAACG AGGTCCTCAA CGTCTTCCCA
     4021 AAGTCCAAGA AGAAGTCCTA CAAGGTAAGT TTAAACATAT ATATACTAAC TAACCCTGAT
     4081 TATTTAAATT TTCAGATCAC CCTCGAGGAC GGAAAGGAGA TCATCTGCTC CGAGGAGCAC
     4141 CTCTTCCCAA CCCAAACCGG AGAGATGAAC ATCTCCGGAG GACTCAAGGA GGGAATGTGC
     4201 CTCTACGTCA AGGAGATGAT GCTCAAGAAG ATCCTCAAGA TCGAGGAGCT CTGCTAATCC
     4261 AATTACTCTT CAACATCCCT ACATGCTCTT TCTCCCTGTG CTCCCACCCC CTATTTTTGT
     4321 TATTATCAAA AAACTTCTCT TAATTTCTTT GTTTTTTAGC TTCTTTTAAG TCACCTCTAA
     4381 CAATGAAATT GTGTAGATTC AAAAATAGAA TTAATTCGTA ATAAAAAGTC GAAAAAAATT
     4441 GTGCTCCCTC CCCCCATTAA TAATAATTCT ATCCCAAAAT CTACACAATG TTCTGTGTAC
     4501 ACTTCTTATG TTTTTTACTT CTGATAAATT TTTTTGAAAC ATCATAGAAA AAACCGCACA
     4561 CAAAATACCT TATCATATGT TACGTTTCAG TTTATGACCG CAATTTTTAG TAatcaagct
     4621 tatcgatacc gtcgacctcg agggggggcc cggtacccaa ttcgccctat agtgagtcgt
     4681 attacgcgcg ctcactggcc gtcgttttac aacgtcgtga ctgggaaaac cctggcgtta
     4741 cccaacttaa tcgccttgca gcacatcccc ctttcgccag ctggcgtaat agcgaagagg
     4801 cccgcaccga tcgcccttcc caacagttgc gcagcctgaa tggcgaatgg gacgcgccct
     4861 gtagcggcgc attaagcgcg gcgggtgtgg tggttacgcg cagcgtgacc gctacacttg
     4921 ccagcgccct agcgcccgct cctttcgctt tcttcccttc ctttctcgcc acgttcgccg
     4981 gctttccccg tcaagctcta aatcgggggc tccctttagg gttccgattt agtgctttac
     5041 ggcacctcga ccccaaaaaa cttgattagg gtgatggttc acgtagtggg ccatcgccct
     5101 gatagacggt ttttcgccct ttgacgttgg agtccacgtt ctttaatagt ggactcttgt
     5161 tccaaactgg aacaacactc aaccctatct cggtctattc ttttgattta taagggattt
     5221 tgccgatttc ggcctattgg ttaaaaaatg agctgattta acaaaaattt aacgcgaatt
     5281 ttaacaaaat attaacgctt acaatttagg tggcactttt cggggaaatg tgcgcggaac
     5341 ccctatttgt ttatttttct aaatacattc aaatatgtat ccgctcatga gacaataacc
     5401 ctgataaatg cttcaataat attgaaaaag gaagagtatg agtattcaac atttccgtgt
     5461 cgcccttatt cccttttttg cggcattttg ccttcctgtt tttgctcacc cagaaacgct
     5521 ggtgaaagta aaagatgctg aagatcagtt gggtgcacga gtgggttaca tcgaactgga
     5581 tctcaacagc ggtaagatcc ttgagagttt tcgccccgaa gaacgttttc caatgatgag
     5641 cacttttaaa gttctgctat gtggcgcggt attatcccgt attgacgccg ggcaagagca
     5701 actcggtcgc cgcatacact attctcagaa tgacttggtt gagtactcac cagtcacaga
     5761 aaagcatctt acggatggca tgacagtaag agaattatgc agtgctgcca taaccatgag
     5821 tgataacact gcggccaact tacttctgac aacgatcgga ggaccgaagg agctaaccgc
     5881 ttttttgcac aacatggggg atcatgtaac tcgccttgat cgttgggaac cggagctgaa
     5941 tgaagccata ccaaacgacg agcgtgacac cacgatgcct gtagcaatgg caacaacgtt
     6001 gcgcaaacta ttaactggcg aactacttac tctagcttcc cggcaacaat taatagactg
     6061 gatggaggcg gataaagttg caggaccact tctgcgctcg gcccttccgg ctggctggtt
     6121 tattgctgat aaatctggag ccggtgagcg tgggtctcgc ggtatcattg cagcactggg
     6181 gccagatggt aagccctccc gtatcgtagt tatctacacg acggggagtc aggcaactat
     6241 ggatgaacga aatagacaga tcgctgagat aggtgcctca ctgattaagc attggtaact
     6301 gtcagaccaa gtttactcat atatacttta gattgattta aaacttcatt tttaatttaa
     6361 aaggatctag gtgaagatcc tttttgataa tctcatgacc aaaatccctt aacgtgagtt
     6421 ttcgttccac tgagcgtcag accccgtaga aaagatcaaa ggatcttctt gagatccttt
     6481 ttttctgcgc gtaatctgct gcttgcaaac aaaaaaacca ccgctaccag cggtggtttg
     6541 tttgccggat caagagctac caactctttt tccgaaggta actggcttca gcagagcgca
     6601 gataccaaat actgtccttc tagtgtagcc gtagttaggc caccacttca agaactctgt
     6661 agcaccgcct acatacctcg ctctgctaat cctgttacca gtggctgctg ccagtggcga
     6721 taagtcgtgt cttaccgggt tggactcaag acgatagtta ccggataagg cgcagcggtc
     6781 gggctgaacg gggggttcgt gcacacagcc cagcttggag cgaacgacct acaccgaact
     6841 gagataccta cagcgtgagc tatgagaaag cgccacgctt cccgaaggga gaaaggcgga
     6901 caggtatccg gtaagcggca gggtcggaac aggagagcgc acgagggagc ttccaggggg
     6961 aaacgcctgg tatctttata gtcctgtcgg gtttcgccac ctctgacttg agcgtcgatt
     7021 tttgtgatgc tcgtcagggg ggcggagcct atggaaaaac gccagcaacg cggccttttt
     7081 acggttcctg gccttttgct ggccttttgc tcacatgttc tttcctgcgt tatcccctga
     7141 ttctgtggat aaccgtatta ccgccttt
//
