# Supplementary material for: ERM-1 Phosphorylation and NRFL-1 Redundantly Control Lumen Formation in the C. elegans Intestine
Source: Front Cell Dev Biol. 2022 Feb 7;10:769862. doi: 10.3389/fcell.2022.769862 (PMC8860247; doi:10.3389/fcell.2022.769862)
Supplement: Supplementary file 1 [file DataSheet1.zip › Plasmids and strains/Plasmids/pJRK148 NRFL-1(EB deleted)-IntC-VC155.gb]

LOCUS       pJRK148_final_Prps-0_nr 5479 bp ds-DNA     circular     29-APR-2021
DEFINITION  .
FEATURES             Location/Qualifiers
     misc_feature    385..387
                     /label="GG overlap site"
                     /ApEinfo_revcolor=#85dae9
                     /ApEinfo_fwdcolor=#85dae9
     misc_feature    388..750
                     /label="rps-0 from pDD363"
                     /ApEinfo_revcolor=#f58a5e
                     /ApEinfo_fwdcolor=#f58a5e
     CDS             751..2070
                     /label="NRFL-1 del EBD"
                     /ApEinfo_revcolor=#f58a5e
                     /ApEinfo_fwdcolor=#f58a5e
     CDS             2071..2073
                     /label="Translation 2071-2073"
                     /ApEinfo_revcolor=#75c6a9
                     /ApEinfo_fwdcolor=#75c6a9
     misc_feature    2074..2163
                     /label="IntC"
                     /ApEinfo_revcolor=#9eafd2
                     /ApEinfo_fwdcolor=#9eafd2
     CDS             2164..2172
                     /label="3XFLAG partA"
                     /ApEinfo_revcolor=#ff9ccd
                     /ApEinfo_fwdcolor=#ff9ccd
     misc_feature    2173..2223
                     /label="syntron2"
                     /ApEinfo_revcolor=#c6c9d1
                     /ApEinfo_fwdcolor=#c6c9d1
     misc_feature    2224..2280
                     /label="3XFLAG part B"
                     /ApEinfo_revcolor=#ff9ccd
                     /ApEinfo_fwdcolor=#ff9ccd
     misc_feature    2281..2310
                     /label="Flex Linker"
                     /ApEinfo_revcolor=#c6c9d1
                     /ApEinfo_fwdcolor=#c6c9d1
     misc_feature    2311..2562
                     /label="optimized_VC155"
                     /ApEinfo_revcolor=#c6c9d1
                     /ApEinfo_fwdcolor=#c6c9d1
     3'UTR           2569..2920
                     /label="unc-54 3'UTR"
                     /ApEinfo_revcolor=#990000
                     /ApEinfo_fwdcolor=#990000
     misc_feature    2921..2923
                     /label="GG overlap site"
                     /ApEinfo_revcolor=#85dae9
                     /ApEinfo_fwdcolor=#85dae9
     rep_origin      3180..3486
                     /label="F1 ori"
                     /ApEinfo_revcolor=#c7b0e3
                     /ApEinfo_fwdcolor=#c7b0e3
     CDS             3947..4606
                     /label="AmpR"
                     /ApEinfo_revcolor=#ffef86
                     /ApEinfo_fwdcolor=#ffef86
     rep_origin      4704..5386
                     /label="ColE1 origin"
                     /ApEinfo_revcolor=#faac61
                     /ApEinfo_fwdcolor=#faac61
ORIGIN
        1 gagtgagctg ataccgctcg ccgcagccga acgaccgagc gcagcgagtc agtgagcgag
       61 gaagcggccc aatacgcaaa ccgcctctcc ccgcgcgttg gccgattcat taatgcagct
      121 ggcacgacag gtttcccgac tggaaagcgg gcagtgagcg caacgcaatt aatgtgagtt
      181 agctcactca ttaggcaccc caggctttac actttatgct tccggctcgt atgttgtgtg
      241 gaattgtgag cggataacaa tttcacacag gaaacagcta tgaccatgat tacgccaagc
      301 gcgcaattaa ccctcactaa agggaacaaa agctggagct ccaccgcggt ggcggccgct
      361 ctagaagggc tgcaggaatt cgatTGGatt tttgctttcg tcgtaaatct acacacgcgt
      421 ctcttccgtg cgagagtcca agccagcagc caaattcgtt gactgagtat tcaacgttta
      481 tacgttgtcg gcaacgagaa ataggaaaat gcatcgggaa atgttctttt ttcgattttt
      541 tccaaggttt tgacaaattt taccacgaat tttgctatgt tttcaattaa aaaatatgtt
      601 attcaactgt ttctatgagg aaaataaggc tttgcatgta attttcttat tcagcataat
      661 ttttaattaa tttgaatttt ctgtcctaac gtttattttg ttttcttggt tatgactgat
      721 ctgaaattaa tttttgaatt ttaaggtaaG ATGGTGCACA TTCCGAGCGA CGTGACTCCT
      781 CCAAGACTTT GTGTCGTTGA GAAGTTGAAT GGAGAGAATG AATATGGCTA CAACTTGCAC
      841 GCCGAGAAGG GACGTGGACA GTTCGTTGGT ACCGTCGATC CGGATAGTCC TGCTGAGAGA
      901 GGAGGATTAA TCACTGGTGA CCGAATCTTT GCTGTCAATG GTCACTCGAT TATTGGAGAA
      961 AATCACAAGA AGGTGGTTGA GCGCATAAAA GCAAATCCAA ATCGATGTGA AATGCTTGTG
     1021 ATCTCTGAAG AAGGAGCTAA GTGGTACAAT GAAAATAATG TTCAAATCAC ATTGGACCTT
     1081 CCAAATATCG AACGAGTTTC TCCAATGTCG AAAGAAACAC CAGTGTTCGT TCCACCACCA
     1141 CCTCCACCAA CCGACGCTAT GCCATATTTG CCCAGACTTG CTGAATTGAA CAAAGGAACC
     1201 CCAGATCAAG AATTTGGTTT TAATCTTCAT GCTGAACGCG GTCGCGGACA TTTCATTGGA
     1261 ACAGTCGATG CAGGAGGAAT TGGTGAAAAA GCTGGACTTG AAGCTGGACA GAGAATTGTT
     1321 GGAGTAAATG GACAATTAAT TTATCCAACT ACTGGACACA AAGAAGTTGT TGCTCTTATC
     1381 AAGAAAGATA CAATGAAAAC AACACTTTTG GTTGCTTCAG AAGATGTTGA TAAGTATCAT
     1441 AAAGATCATA ACATTGCATA TTCATGGGAT AATGTTGAAA GAGTTGATAC TCGTCCAGTT
     1501 ATTAATGTTG AAACTCATCA TCATCATGAA GAGGTTTCAG TTCCAAAATC CAATGGATAT
     1561 GATGTTCCAC CATTGAATCC ACATAGCATC CAAGTGAACG AAGAACGTGA AATTTCAAAG
     1621 ATGACAACAA CAACTAGAAC AGAGACAATC ACGAATTCAA ACTCGGCTTA TCAATACAAG
     1681 GAATCATCGA CTGCATACGA TGCATATGCA ACTCCACCAG TTGATTCAAA TGATCTTATG
     1741 GATGAAGTTT TTGGAAGAGT CAATCTTCCT GGTGTAACTA TGTCTAGTCA CACTGAAGTA
     1801 TTGCCACCAA CAGATGATAT TTCATCAGTT TCTTCATTGA GTTCTCATCG CGAAAGTGCT
     1861 GTTGATGTTC CAGTTTCTCA TCAGTACGTT CCATCGTACG CAACGGAGTC TCATCAGAAA
     1921 CATGAGCAAC ACTCTCAAAC TCATCATCAT CATCATCAAC ACCAACAACC ATCTCCATTG
     1981 AGCAATGGTT CCAGCCATGG ATATGCAGCA AGCTCGACTA GTGGATACGA TGACGATGAT
     2041 ATCTATCATT TGTCAGCAAG AGAAGCTACG ATGGACGAGC GTGAGCTTAT CGATATCGAG
     2101 GTTTCTGGAA ACCACCTTTT CTACGCTAAC GATATCCTTA CCCACAACTC CTCCTCCGAT
     2161 GTAGATTACA AGgtaagttt aaacatatat atactaacta accctgatta tttaaatttt
     2221 cagGATCACG ATGGAGACTA CAAGGACCAC GATATCGACT ACAAGGACGA TGACGATAAA
     2281 GGATCCGGAG GtGGAGGtGG cGGATCCGGg GATAAGCAAA AGAACGGAAT TAAGGCTAAC
     2341 TTCAAGATCC GTCATAACAT CGAGGATGGA GGAGTTCAAC TTGCTGATCA TTACCAACAA
     2401 AACACTCCAA TCGGAGATGG ACCAGTTCTT CTTCCAGATA ACCACTACCT TTCTTACCAA
     2461 TCTAAGCTTT CTAAGGATCC AAACGAGAAG CGTGACCACA TGGTCCTTCT TGAGTTCGTC
     2521 ACCGCTGCTG GAATCACCCT TGGAATGGAT GAGCTCTACA AGTGCTAATC CAATTACTCT
     2581 TCAACATCCC TACATGCTCT TTCTCCCTGT GCTCCCACCC CCTATTTTTG TTATTATCAA
     2641 AAAACTTCTC TTAATTTCTT TGTTTTTTAG CTTCTTTTAA GTCACCTCTA ACAATGAAAT
     2701 TGTGTAGATT CAAAAATAGA ATTAATTCGT AATAAAAAGT CGAAAAAAAT TGTGCTCCCT
     2761 CCCCCCATTA ATAATAATTC TATCCCAAAA TCTACACAAT GTTCTGTGTA CACTTCTTAT
     2821 GTTTTTTACT TCTGATAAAT TTTTTTGAAA CATCATAGAA AAAACCGCAC ACAAAATACC
     2881 TTATCATATG TTACGTTTCA GTTTATGACC GCAATTTTTA GTAatcaagc ttatcgatac
     2941 cgtcgacctc gagggggggc ccggtaccca attcgcccta tagtgagtcg tattacgcgc
     3001 gctcactggc cgtcgtttta caacgtcgtg actgggaaaa ccctggcgtt acccaactta
     3061 atcgccttgc agcacatccc cctttcgcca gctggcgtaa tagcgaagag gcccgcaccg
     3121 atcgcccttc ccaacagttg cgcagcctga atggcgaatg ggacgcgccc tgtagcggcg
     3181 cattaagcgc ggcgggtgtg gtggttacgc gcagcgtgac cgctacactt gccagcgccc
     3241 tagcgcccgc tcctttcgct ttcttccctt cctttctcgc cacgttcgcc ggctttcccc
     3301 gtcaagctct aaatcggggg ctccctttag ggttccgatt tagtgcttta cggcacctcg
     3361 accccaaaaa acttgattag ggtgatggtt cacgtagtgg gccatcgccc tgatagacgg
     3421 tttttcgccc tttgacgttg gagtccacgt tctttaatag tggactcttg ttccaaactg
     3481 gaacaacact caaccctatc tcggtctatt cttttgattt ataagggatt ttgccgattt
     3541 cggcctattg gttaaaaaat gagctgattt aacaaaaatt taacgcgaat tttaacaaaa
     3601 tattaacgct tacaatttag gtggcacttt tcggggaaat gtgcgcggaa cccctatttg
     3661 tttatttttc taaatacatt caaatatgta tccgctcatg agacaataac cctgataaat
     3721 gcttcaataa tattgaaaaa ggaagagtat gagtattcaa catttccgtg tcgcccttat
     3781 tccctttttt gcggcatttt gccttcctgt ttttgctcac ccagaaacgc tggtgaaagt
     3841 aaaagatgct gaagatcagt tgggtgcacg agtgggttac atcgaactgg atctcaacag
     3901 cggtaagatc cttgagagtt ttcgccccga agaacgtttt ccaatgatga gcacttttaa
     3961 agttctgcta tgtggcgcgg tattatcccg tattgacgcc gggcaagagc aactcggtcg
     4021 ccgcatacac tattctcaga atgacttggt tgagtactca ccagtcacag aaaagcatct
     4081 tacggatggc atgacagtaa gagaattatg cagtgctgcc ataaccatga gtgataacac
     4141 tgcggccaac ttacttctga caacgatcgg aggaccgaag gagctaaccg cttttttgca
     4201 caacatgggg gatcatgtaa ctcgccttga tcgttgggaa ccggagctga atgaagccat
     4261 accaaacgac gagcgtgaca ccacgatgcc tgtagcaatg gcaacaacgt tgcgcaaact
     4321 attaactggc gaactactta ctctagcttc ccggcaacaa ttaatagact ggatggaggc
     4381 ggataaagtt gcaggaccac ttctgcgctc ggcccttccg gctggctggt ttattgctga
     4441 taaatctgga gccggtgagc gtgggtctcg cggtatcatt gcagcactgg ggccagatgg
     4501 taagccctcc cgtatcgtag ttatctacac gacggggagt caggcaacta tggatgaacg
     4561 aaatagacag atcgctgaga taggtgcctc actgattaag cattggtaac tgtcagacca
     4621 agtttactca tatatacttt agattgattt aaaacttcat ttttaattta aaaggatcta
     4681 ggtgaagatc ctttttgata atctcatgac caaaatccct taacgtgagt tttcgttcca
     4741 ctgagcgtca gaccccgtag aaaagatcaa aggatcttct tgagatcctt tttttctgcg
     4801 cgtaatctgc tgcttgcaaa caaaaaaacc accgctacca gcggtggttt gtttgccgga
     4861 tcaagagcta ccaactcttt ttccgaaggt aactggcttc agcagagcgc agataccaaa
     4921 tactgtcctt ctagtgtagc cgtagttagg ccaccacttc aagaactctg tagcaccgcc
     4981 tacatacctc gctctgctaa tcctgttacc agtggctgct gccagtggcg ataagtcgtg
     5041 tcttaccggg ttggactcaa gacgatagtt accggataag gcgcagcggt cgggctgaac
     5101 ggggggttcg tgcacacagc ccagcttgga gcgaacgacc tacaccgaac tgagatacct
     5161 acagcgtgag ctatgagaaa gcgccacgct tcccgaaggg agaaaggcgg acaggtatcc
     5221 ggtaagcggc agggtcggaa caggagagcg cacgagggag cttccagggg gaaacgcctg
     5281 gtatctttat agtcctgtcg ggtttcgcca cctctgactt gagcgtcgat ttttgtgatg
     5341 ctcgtcaggg gggcggagcc tatggaaaaa cgccagcaac gcggcctttt tacggttcct
     5401 ggccttttgc tggccttttg ctcacatgtt ctttcctgcg ttatcccctg attctgtgga
     5461 taaccgtatt accgccttt
//
