# Supplementary material for: ERM-1 Phosphorylation and NRFL-1 Redundantly Control Lumen Formation in the C. elegans Intestine
Source: Front Cell Dev Biol. 2022 Feb 7;10:769862. doi: 10.3389/fcell.2022.769862 (PMC8860247; doi:10.3389/fcell.2022.769862)
Supplement: Supplementary file 1 [file DataSheet1.zip › Plasmids and strains/Plasmids/pJRK45 IntC-NRFL-1.gb]

LOCUS       pJRK45_final_Prps-0_Int 5320 bp ds-DNA     circular     29-APR-2021
DEFINITION  .
FEATURES             Location/Qualifiers
     promoter        388..750
                     /label="Prps-0"
                     /ApEinfo_revcolor=#339933
                     /ApEinfo_fwdcolor=#339933
     misc_feature    754..843
                     /label="IntC"
                     /ApEinfo_revcolor=#9eafd2
                     /ApEinfo_fwdcolor=#9eafd2
     CDS             844..852
                     /label="3XFLAG partA"
                     /ApEinfo_revcolor=#ff9ccd
                     /ApEinfo_fwdcolor=#ff9ccd
     misc_feature    853..903
                     /label="syntron2"
                     /ApEinfo_revcolor=#c6c9d1
                     /ApEinfo_fwdcolor=#c6c9d1
     misc_feature    904..960
                     /label="3XFLAG"
                     /ApEinfo_revcolor=#ff9ccd
                     /ApEinfo_fwdcolor=#ff9ccd
     CDS             961..999
                     /label="Flexible Linker"
                     /ApEinfo_revcolor=#b1ff67
                     /ApEinfo_fwdcolor=#b1ff67
     CDS             1003..2406
                     /label="NRFL-1"
                     /ApEinfo_revcolor=#f58a5e
                     /ApEinfo_fwdcolor=#f58a5e
     3'UTR           2410..2761
                     /label="unc-54 3'UTR"
                     /ApEinfo_revcolor=#990000
                     /ApEinfo_fwdcolor=#990000
     rep_origin      3021..3327
                     /label="F1 ori"
                     /ApEinfo_revcolor=#c7b0e3
                     /ApEinfo_fwdcolor=#c7b0e3
     CDS             3788..4447
                     /label="AmpR"
                     /ApEinfo_revcolor=#ffef86
                     /ApEinfo_fwdcolor=#ffef86
     rep_origin      4545..5227
                     /label="ColE1 origin"
                     /ApEinfo_revcolor=#faac61
                     /ApEinfo_fwdcolor=#faac61
ORIGIN
        1 gagtgagctg ataccgctcg ccgcagccga acgaccgagc gcagcgagtc agtgagcgag
       61 gaagcggccc aatacgcaaa ccgcctctcc ccgcgcgttg gccgattcat taatgcagct
      121 ggcacgacag gtttcccgac tggaaagcgg gcagtgagcg caacgcaatt aatgtgagtt
      181 agctcactca ttaggcaccc caggctttac actttatgct tccggctcgt atgttgtgtg
      241 gaattgtgag cggataacaa tttcacacag gaaacagcta tgaccatgat tacgccaagc
      301 gcgcaattaa ccctcactaa agggaacaaa agctggagct ccaccgcggt ggcggccgct
      361 ctagaagggc tgcaggaatt cgatTGGATT TTTGCTTTCG TCGTAAATCT ACACACGCGT
      421 CTCTTCCGTG CGAGAGTCCA AGCCAGCAGC CAAATTCGTT GACTGAGTAT TCAACGTTTA
      481 TACGTTGTCG GCAACGAGAA ATAGGAAAAT GCATCGGGAA ATGTTCTTTT TTCGATTTTT
      541 TCCAAGGTTT TGACAAATTT TACCACGAAT TTTGCTATGT TTTCAATTAA AAAATATGTT
      601 ATTCAACTGT TTCTATGAGG AAAATAAGGC TTTGCATGTA ATTTTCTTAT TCAGCATAAT
      661 TTTTAATTAA TTTGAATTTT CTGTCCTAAC GTTTATTTTG TTTTCTTGGT TATGACTGAT
      721 CTGAAATTAA TTTTTGAATT TTAAGGTAAT ATGGACGAGC GTGAGCTTAT CGATATCGAG
      781 GTTTCTGGAA ACCACCTTTT CTACGCTAAC GATATCCTTA CCCACAACTC CTCCTCCGAT
      841 GTAGATTACA AGgtaagttt aaacatatat atactaacta accctgatta tttaaatttt
      901 cagGATCACG ATGGAGACTA CAAGGACCAC GATATCGACT ACAAGGACGA TGACGATAAA
      961 GGTGGcGGAT CCGGgGGTGG cGGATCCGGA GGtGGaGGcA AGATGGTGCA CATTCCGAGC
     1021 GACGTGACTC CTCCAAGACT TTGTGTCGTT GAGAAGTTGA ATGGAGAGAA TGAATATGGC
     1081 TACAACTTGC ACGCCGAGAA GGGACGTGGA CAGTTCGTTG GTACCGTCGA TCCGGATAGT
     1141 CCTGCTGAGA GAGGAGGATT AATCACTGGT GACCGAATCT TTGCTGTCAA TGGTCACTCG
     1201 ATTATTGGAG AAAATCACAA GAAGGTGGTT GAGCGCATAA AAGCAAATCC AAATCGATGT
     1261 GAAATGCTTG TGATCTCTGA AGAAGGAGCT AAGTGGTACA ATGAAAATAA TGTTCAAATC
     1321 ACATTGGACC TTCCAAATAT CGAACGAGTT TCTCCAATGT CGAAAGAAAC ACCAGTGTTC
     1381 GTTCCACCAC CACCTCCACC AACCGACGCT ATGCCATATT TGCCCAGACT TGCTGAATTG
     1441 AACAAAGGAA CCCCAGATCA AGAATTTGGT TTTAATCTTC ATGCTGAACG CGGTCGCGGA
     1501 CATTTCATTG GAACAGTCGA TGCAGGAGGA ATTGGTGAAA AAGCTGGACT TGAAGCTGGA
     1561 CAGAGAATTG TTGGAGTAAA TGGACAATTA ATTTATCCAA CTACTGGACA CAAAGAAGTT
     1621 GTTGCTCTTA TCAAGAAAGA TACAATGAAA ACAACACTTT TGGTTGCTTC AGAAGATGTT
     1681 GATAAGTATC ATAAAGATCA TAACATTGCA TATTCATGGG ATAATGTTGA AAGAGTTGAT
     1741 ACTCGTCCAG TTATTAATGT TGAAACTCAT CATCATCATG AAGAGGTTTC AGTTCCAAAA
     1801 TCCAATGGAT ATGATGTTCC ACCATTGAAT CCACATAGCA TCCAAGTGAA CGAAGAACGT
     1861 GAAATTTCAA AGATGACAAC AACAACTAGA ACAGAGACAA TCACGAATTC AAACTCGGCT
     1921 TATCAATACA AGGAATCATC GACTGCATAC GATGCATATG CAACTCCACC AGTTGATTCA
     1981 AATGATCTTA TGGATGAAGT TTTTGGAAGA GTCAATCTTC CTGGTGTAAC TATGTCTAGT
     2041 CACACTGAAG TATTGCCACC AACAGATGAT ATTTCATCAG TTTCTTCATT GAGTTCTCAT
     2101 CGCGAAAGTG CTGTTGATGT TCCAGTTTCT CATCAGTACG TTCCATCGTA CGCAACGGAG
     2161 TCTCATCAGA AACATGAGCA ACACTCTCAA ACTCATCATC ATCATCATCA ACACCAACAA
     2221 CCATCTCCAT TGAGCAATGG TTCCAGCCAT GGATATGCAG CAAGCTCGAC TAGTGGATAC
     2281 GATGACGATG ATATCTATCA TTTGTCAGCA AGAGAAGCTC GTGAACGTCT TCGAATGAAG
     2341 AACCGAAAGC ATCACTTGCA CGAGATGAGC CTTAACGAGA AGTATCAATT GGTCAGCAAC
     2401 ATGTAAACGT CCAATTACTC TTCAACATCC CTACATGCTC TTTCTCCCTG TGCTCCCACC
     2461 CCCTATTTTT GTTATTATCA AAAAACTTCT CTTAATTTCT TTGTTTTTTA GCTTCTTTTA
     2521 AGTCACCTCT AACAATGAAA TTGTGTAGAT TCAAAAATAG AATTAATTCG TAATAAAAAG
     2581 TCGAAAAAAA TTGTGCTCCC TCCCCCCATT AATAATAATT CTATCCCAAA ATCTACACAA
     2641 TGTTCTGTGT ACACTTCTTA TGTTTTTTAC TTCTGATAAA TTTTTTTGAA ACATCATAGA
     2701 AAAAACCGCA CACAAAATAC CTTATCATAT GTTACGTTTC AGTTTATGAC CGCAATTTTT
     2761 AGTAatcaag cttatcgata ccgtcgacct cgaggggggg cccggtaccc aattcgccct
     2821 atagtgagtc gtattacgcg cgctcactgg ccgtcgtttt acaacgtcgt gactgggaaa
     2881 accctggcgt tacccaactt aatcgccttg cagcacatcc ccctttcgcc agctggcgta
     2941 atagcgaaga ggcccgcacc gatcgccctt cccaacagtt gcgcagcctg aatggcgaat
     3001 gggacgcgcc ctgtagcggc gcattaagcg cggcgggtgt ggtggttacg cgcagcgtga
     3061 ccgctacact tgccagcgcc ctagcgcccg ctcctttcgc tttcttccct tcctttctcg
     3121 ccacgttcgc cggctttccc cgtcaagctc taaatcgggg gctcccttta gggttccgat
     3181 ttagtgcttt acggcacctc gaccccaaaa aacttgatta gggtgatggt tcacgtagtg
     3241 ggccatcgcc ctgatagacg gtttttcgcc ctttgacgtt ggagtccacg ttctttaata
     3301 gtggactctt gttccaaact ggaacaacac tcaaccctat ctcggtctat tcttttgatt
     3361 tataagggat tttgccgatt tcggcctatt ggttaaaaaa tgagctgatt taacaaaaat
     3421 ttaacgcgaa ttttaacaaa atattaacgc ttacaattta ggtggcactt ttcggggaaa
     3481 tgtgcgcgga acccctattt gtttattttt ctaaatacat tcaaatatgt atccgctcat
     3541 gagacaataa ccctgataaa tgcttcaata atattgaaaa aggaagagta tgagtattca
     3601 acatttccgt gtcgccctta ttcccttttt tgcggcattt tgccttcctg tttttgctca
     3661 cccagaaacg ctggtgaaag taaaagatgc tgaagatcag ttgggtgcac gagtgggtta
     3721 catcgaactg gatctcaaca gcggtaagat ccttgagagt tttcgccccg aagaacgttt
     3781 tccaatgatg agcactttta aagttctgct atgtggcgcg gtattatccc gtattgacgc
     3841 cgggcaagag caactcggtc gccgcataca ctattctcag aatgacttgg ttgagtactc
     3901 accagtcaca gaaaagcatc ttacggatgg catgacagta agagaattat gcagtgctgc
     3961 cataaccatg agtgataaca ctgcggccaa cttacttctg acaacgatcg gaggaccgaa
     4021 ggagctaacc gcttttttgc acaacatggg ggatcatgta actcgccttg atcgttggga
     4081 accggagctg aatgaagcca taccaaacga cgagcgtgac accacgatgc ctgtagcaat
     4141 ggcaacaacg ttgcgcaaac tattaactgg cgaactactt actctagctt cccggcaaca
     4201 attaatagac tggatggagg cggataaagt tgcaggacca cttctgcgct cggcccttcc
     4261 ggctggctgg tttattgctg ataaatctgg agccggtgag cgtgggtctc gcggtatcat
     4321 tgcagcactg gggccagatg gtaagccctc ccgtatcgta gttatctaca cgacggggag
     4381 tcaggcaact atggatgaac gaaatagaca gatcgctgag ataggtgcct cactgattaa
     4441 gcattggtaa ctgtcagacc aagtttactc atatatactt tagattgatt taaaacttca
     4501 tttttaattt aaaaggatct aggtgaagat cctttttgat aatctcatga ccaaaatccc
     4561 ttaacgtgag ttttcgttcc actgagcgtc agaccccgta gaaaagatca aaggatcttc
     4621 ttgagatcct ttttttctgc gcgtaatctg ctgcttgcaa acaaaaaaac caccgctacc
     4681 agcggtggtt tgtttgccgg atcaagagct accaactctt tttccgaagg taactggctt
     4741 cagcagagcg cagataccaa atactgtcct tctagtgtag ccgtagttag gccaccactt
     4801 caagaactct gtagcaccgc ctacatacct cgctctgcta atcctgttac cagtggctgc
     4861 tgccagtggc gataagtcgt gtcttaccgg gttggactca agacgatagt taccggataa
     4921 ggcgcagcgg tcgggctgaa cggggggttc gtgcacacag cccagcttgg agcgaacgac
     4981 ctacaccgaa ctgagatacc tacagcgtga gctatgagaa agcgccacgc ttcccgaagg
     5041 gagaaaggcg gacaggtatc cggtaagcgg cagggtcgga acaggagagc gcacgaggga
     5101 gcttccaggg ggaaacgcct ggtatcttta tagtcctgtc gggtttcgcc acctctgact
     5161 tgagcgtcga tttttgtgat gctcgtcagg ggggcggagc ctatggaaaa acgccagcaa
     5221 cgcggccttt ttacggttcc tggccttttg ctggcctttt gctcacatgt tctttcctgc
     5281 gttatcccct gattctgtgg ataaccgtat taccgccttt
//
