# Supplementary material for: ERM-1 Phosphorylation and NRFL-1 Redundantly Control Lumen Formation in the C. elegans Intestine
Source: Front Cell Dev Biol. 2022 Feb 7;10:769862. doi: 10.3389/fcell.2022.769862 (PMC8860247; doi:10.3389/fcell.2022.769862)
Supplement: Supplementary file 1 [file DataSheet1.zip › Plasmids and strains/Plasmids/pJRK49 ERM-1-IntN.gb]

LOCUS       pJRK49_final_Prps-0_erm 5797 bp ds-DNA     circular     29-APR-2021
DEFINITION  .
FEATURES             Location/Qualifiers
     promoter        388..750
                     /label="Prps-0"
                     /ApEinfo_revcolor=#339933
                     /ApEinfo_fwdcolor=#339933
     CDS             751..2439
                     /label="ERM-1 (NO STOP)"
                     /ApEinfo_revcolor=#f58a5e
                     /ApEinfo_fwdcolor=#f58a5e
     CDS             2443..2472
                     /label="Flexible Linker"
                     /ApEinfo_revcolor=#b1ff67
                     /ApEinfo_fwdcolor=#b1ff67
     misc_feature    2473..2529
                     /label="V5_wormoptimized"
                     /ApEinfo_revcolor=#b1ff67
                     /ApEinfo_fwdcolor=#b1ff67
     misc_feature    2530..2880
                     /label="IntN_syntron"
                     /ApEinfo_revcolor=#f58a5e
                     /ApEinfo_fwdcolor=#f58a5e
     misc_feature    2881..2883
                     /label="STOP CODON"
                     /ApEinfo_revcolor=#b7e6d7
                     /ApEinfo_fwdcolor=#b7e6d7
     3'UTR           2887..3238
                     /label="unc-54 3'UTR"
                     /ApEinfo_revcolor=#990000
                     /ApEinfo_fwdcolor=#990000
     rep_origin      3498..3804
                     /label="F1 ori"
                     /ApEinfo_revcolor=#c7b0e3
                     /ApEinfo_fwdcolor=#c7b0e3
     CDS             4265..4924
                     /label="AmpR"
                     /ApEinfo_revcolor=#ffef86
                     /ApEinfo_fwdcolor=#ffef86
     rep_origin      5022..5704
                     /label="ColE1 origin"
                     /ApEinfo_revcolor=#faac61
                     /ApEinfo_fwdcolor=#faac61
ORIGIN
        1 gagtgagctg ataccgctcg ccgcagccga acgaccgagc gcagcgagtc agtgagcgag
       61 gaagcggccc aatacgcaaa ccgcctctcc ccgcgcgttg gccgattcat taatgcagct
      121 ggcacgacag gtttcccgac tggaaagcgg gcagtgagcg caacgcaatt aatgtgagtt
      181 agctcactca ttaggcaccc caggctttac actttatgct tccggctcgt atgttgtgtg
      241 gaattgtgag cggataacaa tttcacacag gaaacagcta tgaccatgat tacgccaagc
      301 gcgcaattaa ccctcactaa agggaacaaa agctggagct ccaccgcggt ggcggccgct
      361 ctagaagggc tgcaggaatt cgatTGGATT TTTGCTTTCG TCGTAAATCT ACACACGCGT
      421 CTCTTCCGTG CGAGAGTCCA AGCCAGCAGC CAAATTCGTT GACTGAGTAT TCAACGTTTA
      481 TACGTTGTCG GCAACGAGAA ATAGGAAAAT GCATCGGGAA ATGTTCTTTT TTCGATTTTT
      541 TCCAAGGTTT TGACAAATTT TACCACGAAT TTTGCTATGT TTTCAATTAA AAAATATGTT
      601 ATTCAACTGT TTCTATGAGG AAAATAAGGC TTTGCATGTA ATTTTCTTAT TCAGCATAAT
      661 TTTTAATTAA TTTGAATTTT CTGTCCTAAC GTTTATTTTG TTTTCTTGGT TATGACTGAT
      721 CTGAAATTAA TTTTTGAATT TTAAGGTAAT ATGTCGAAAA AAGCGATCAA TGTGCGTGTC
      781 ACCTCGATGG ACTCGGAGCT CGAGTTCGCT ATTCAGTCGA GCACCACAGG AAAGCAACTT
      841 TTTGATCAGG TTGTCAAAAC CATTGGTCTC CGCGAGATCT GGTATTTTGG ACTTCAGTAC
      901 ACTGACAACA AGGGATTCCC AACATGGCTG AAATTGAACA AGAAAGTCTT GTCTCAGGAC
      961 GTTAAGAAGG ACCCGACTCT TGTTTTCAAA TTCCGCGCCA AATTCTATCC GGAAGATGTG
     1021 GCCGAGGAGA TTATCCAGGA TGTCACTATG CGTTTGTTCT ATCTCCAAGT GAAAGATGGA
     1081 ATTCTGTCAG ATGAGATTTA TTGTCCACCG GAAACCTCTG TTCTTCTTGC CTCTTACGCG
     1141 ATGCAAGCTA AATATGGAGA CTATGTTCCA GAGACACATG TCGCCGGATG TCTTACTGCT
     1201 GATCGTCTGC TTCCTCAACG CGTTCTCGGA CAATTCAAAT TGAACAGTGA GGAATGGGAA
     1261 CGCCGTATTA TGACATGGTG GGCAGATCAT CGTGCAACTA CACGTGAACA AGCTATGCTT
     1321 GAATATTTGA AAATTGCACA AGATCTCGAG ATGTATGGAG TCAATTACTT TGAAATCCGC
     1381 AACAAAAAGG GAACTGATCT CTATCTTGGT GTCGATGCTC TTGGATTGAA TATTTACGAT
     1441 AAAGCTGATC GTCTTTCGCC GAAAGTCGGA TTCCCATGGT CGGAGATTCG TAATATATCA
     1501 TTCAACGACA AGAAATTTGT CATCAAACCA ATTGATAAGA AGGCTCATGA CTTTGTCTTC
     1561 TACGCTCCAC GACTCCGTAT CAACAAACGT ATTCTTGCTT TGTGTATGGG AAATCACGAG
     1621 CTTTACATGC GTAGAAGAAA GCCAGATACC ATTGAAGTTC AACAAATGAA GCAACAAGCC
     1681 AGAGAGGATC GTGCTCTTAA GATTGCCGAG CAGGAGAAGC TCACCAGAGA GATGTCTGCT
     1741 CGCGAAGAAG CCGAACAGCG TCAACGTGAC GCCGAAAAGC GTATGGCTCA AATGCAGGAA
     1801 GATATGGAGA GAGCTCGTCT TGAATTGGCT GAAGCACACA ATACAATTCA CTCATTGGAG
     1861 GCTCAACTCA AGCAATTGCA ATTGGCTAAA CAAGCATTGG AACAGAAGGA ATACGAACTT
     1921 CGTGAGCTCA CTGCTCAACT TCAATCCGAA AAAGCAATGA GTGATGGTGA GAGACGTCAT
     1981 TTGAGAGACC AAGTTGATGC TCGTGAACGT GAAGTTTTTT CGATGAGAGA AGAAGTCGAG
     2041 AGACAGACTA CTGTTACAAG ACAACTTCAG ACACAGATTC ACTCGCAACA ACACACTCAA
     2101 CACTACTCAA ACAGTCATCA CGTTTCCAAT GGACACGCTC ACGATGAGAC TGCCACTGAT
     2161 GATGAAGATA ATGGAGCAAC TGAACTCACA AATGACGCTG ATCAGAATGT GCCACAACAC
     2221 GAGTTGGAGC GTGTCACAGC AGCCGAGAAG AACATTCAGA TCAAGAATAA GCTGGATATG
     2281 TTGACTCGCG AGCTTGACAG TGTTAAAGAT CAGAACGCTG TCACTGACTA CGACGTTCTG
     2341 CATATGGAGA ACAAAAAGGC CGGACGCGAC AAGTACAAGA CTCTCCGTCA AATCCGTGGA
     2401 GGAAACACAA AACGAAGAAT CGATCAATAC GAAAATATGA AGGGTGGcGG ATCtGGgGGT
     2461 GGATCCGGAG GtGGAAAGCC AATCCCAAAC CCACTTCTcG GACTCGACTC CACCACCCGT
     2521 TCCGGATACT GCCTCGACCT CAAGACCCAA GTCCAAACCC CACAAGGAAT GAAGGAGATC
     2581 TCCAACATCC AAGTCGGAGA CCTCGTCCTC TCCAACACCG GATACAACGA GGTCCTCAAC
     2641 GTCTTCCCAA AGTCCAAGAA GAAGTCCTAC AAGgtaagtt taaacatata tatactaact
     2701 aaccctgatt atttaaattt tcagATCACC CTCGAGGACG GAAAGGAGAT CATCTGCTCC
     2761 GAGGAGCACC TCTTCCCAAC CCAAACCGGA GAGATGAACA TCTCCGGAGG ACTCAAGGAG
     2821 GGAATGTGCC TCTACGTCAA GGAGATGATG CTCAAGAAGA TCCTCAAGAT CGAGGAGCTC
     2881 TGAACGTCCA ATTACTCTTC AACATCCCTA CATGCTCTTT CTCCCTGTGC TCCCACCCCC
     2941 TATTTTTGTT ATTATCAAAA AACTTCTCTT AATTTCTTTG TTTTTTAGCT TCTTTTAAGT
     3001 CACCTCTAAC AATGAAATTG TGTAGATTCA AAAATAGAAT TAATTCGTAA TAAAAAGTCG
     3061 AAAAAAATTG TGCTCCCTCC CCCCATTAAT AATAATTCTA TCCCAAAATC TACACAATGT
     3121 TCTGTGTACA CTTCTTATGT TTTTTACTTC TGATAAATTT TTTTGAAACA TCATAGAAAA
     3181 AACCGCACAC AAAATACCTT ATCATATGTT ACGTTTCAGT TTATGACCGC AATTTTTAGT
     3241 Aatcaagctt atcgataccg tcgacctcga gggggggccc ggtacccaat tcgccctata
     3301 gtgagtcgta ttacgcgcgc tcactggccg tcgttttaca acgtcgtgac tgggaaaacc
     3361 ctggcgttac ccaacttaat cgccttgcag cacatccccc tttcgccagc tggcgtaata
     3421 gcgaagaggc ccgcaccgat cgcccttccc aacagttgcg cagcctgaat ggcgaatggg
     3481 acgcgccctg tagcggcgca ttaagcgcgg cgggtgtggt ggttacgcgc agcgtgaccg
     3541 ctacacttgc cagcgcccta gcgcccgctc ctttcgcttt cttcccttcc tttctcgcca
     3601 cgttcgccgg ctttccccgt caagctctaa atcgggggct ccctttaggg ttccgattta
     3661 gtgctttacg gcacctcgac cccaaaaaac ttgattaggg tgatggttca cgtagtgggc
     3721 catcgccctg atagacggtt tttcgccctt tgacgttgga gtccacgttc tttaatagtg
     3781 gactcttgtt ccaaactgga acaacactca accctatctc ggtctattct tttgatttat
     3841 aagggatttt gccgatttcg gcctattggt taaaaaatga gctgatttaa caaaaattta
     3901 acgcgaattt taacaaaata ttaacgctta caatttaggt ggcacttttc ggggaaatgt
     3961 gcgcggaacc cctatttgtt tatttttcta aatacattca aatatgtatc cgctcatgag
     4021 acaataaccc tgataaatgc ttcaataata ttgaaaaagg aagagtatga gtattcaaca
     4081 tttccgtgtc gcccttattc ccttttttgc ggcattttgc cttcctgttt ttgctcaccc
     4141 agaaacgctg gtgaaagtaa aagatgctga agatcagttg ggtgcacgag tgggttacat
     4201 cgaactggat ctcaacagcg gtaagatcct tgagagtttt cgccccgaag aacgttttcc
     4261 aatgatgagc acttttaaag ttctgctatg tggcgcggta ttatcccgta ttgacgccgg
     4321 gcaagagcaa ctcggtcgcc gcatacacta ttctcagaat gacttggttg agtactcacc
     4381 agtcacagaa aagcatctta cggatggcat gacagtaaga gaattatgca gtgctgccat
     4441 aaccatgagt gataacactg cggccaactt acttctgaca acgatcggag gaccgaagga
     4501 gctaaccgct tttttgcaca acatggggga tcatgtaact cgccttgatc gttgggaacc
     4561 ggagctgaat gaagccatac caaacgacga gcgtgacacc acgatgcctg tagcaatggc
     4621 aacaacgttg cgcaaactat taactggcga actacttact ctagcttccc ggcaacaatt
     4681 aatagactgg atggaggcgg ataaagttgc aggaccactt ctgcgctcgg cccttccggc
     4741 tggctggttt attgctgata aatctggagc cggtgagcgt gggtctcgcg gtatcattgc
     4801 agcactgggg ccagatggta agccctcccg tatcgtagtt atctacacga cggggagtca
     4861 ggcaactatg gatgaacgaa atagacagat cgctgagata ggtgcctcac tgattaagca
     4921 ttggtaactg tcagaccaag tttactcata tatactttag attgatttaa aacttcattt
     4981 ttaatttaaa aggatctagg tgaagatcct ttttgataat ctcatgacca aaatccctta
     5041 acgtgagttt tcgttccact gagcgtcaga ccccgtagaa aagatcaaag gatcttcttg
     5101 agatcctttt tttctgcgcg taatctgctg cttgcaaaca aaaaaaccac cgctaccagc
     5161 ggtggtttgt ttgccggatc aagagctacc aactcttttt ccgaaggtaa ctggcttcag
     5221 cagagcgcag ataccaaata ctgtccttct agtgtagccg tagttaggcc accacttcaa
     5281 gaactctgta gcaccgccta catacctcgc tctgctaatc ctgttaccag tggctgctgc
     5341 cagtggcgat aagtcgtgtc ttaccgggtt ggactcaaga cgatagttac cggataaggc
     5401 gcagcggtcg ggctgaacgg ggggttcgtg cacacagccc agcttggagc gaacgaccta
     5461 caccgaactg agatacctac agcgtgagct atgagaaagc gccacgcttc ccgaagggag
     5521 aaaggcggac aggtatccgg taagcggcag ggtcggaaca ggagagcgca cgagggagct
     5581 tccaggggga aacgcctggt atctttatag tcctgtcggg tttcgccacc tctgacttga
     5641 gcgtcgattt ttgtgatgct cgtcaggggg gcggagccta tggaaaaacg ccagcaacgc
     5701 ggccttttta cggttcctgg ccttttgctg gccttttgct cacatgttct ttcctgcgtt
     5761 atcccctgat tctgtggata accgtattac cgccttt
//
