# Supplementary material for: ERM-1 Phosphorylation and NRFL-1 Redundantly Control Lumen Formation in the C. elegans Intestine
Source: Front Cell Dev Biol. 2022 Feb 7;10:769862. doi: 10.3389/fcell.2022.769862 (PMC8860247; doi:10.3389/fcell.2022.769862)
Supplement: Supplementary file 1 [file DataSheet1.zip › Plasmids and strains/Plasmids/pJRK82 mKate2-IntN.gb]

LOCUS       pJRK82_final_Prps-0_mKa 4927 bp ds-DNA     circular     29-APR-2021
DEFINITION  .
FEATURES             Location/Qualifiers
     promoter        388..750
                     /label="Prps-0"
                     /ApEinfo_revcolor=#339933
                     /ApEinfo_fwdcolor=#339933
     misc_feature    751..753
                     /label="ATG Overlap"
                     /ApEinfo_revcolor=#85dae9
                     /ApEinfo_fwdcolor=#85dae9
     CDS             754..954
                     /label="mKate2"
                     /ApEinfo_revcolor=#993333
                     /ApEinfo_fwdcolor=#993333
     CDS             1006..1164
                     /label="mKate2"
                     /ApEinfo_revcolor=#993333
                     /ApEinfo_fwdcolor=#993333
     CDS             1216..1380
                     /label="mKate2"
                     /ApEinfo_revcolor=#993333
                     /ApEinfo_fwdcolor=#993333
     CDS             1432..1599
                     /label="mKate2"
                     /ApEinfo_revcolor=#993333
                     /ApEinfo_fwdcolor=#993333
     misc_feature    1600..1602
                     /label="AAG overlap"
                     /ApEinfo_revcolor=#85dae9
                     /ApEinfo_fwdcolor=#85dae9
     misc_feature    1603..1644
                     /label="V5_wormoptimized"
                     /ApEinfo_revcolor=#b1ff67
                     /ApEinfo_fwdcolor=#b1ff67
     misc_feature    1645..2010
                     /label="IntN_syntron"
                     /ApEinfo_revcolor=#f58a5e
                     /ApEinfo_fwdcolor=#f58a5e
     misc_feature    2011..2013
                     /label="STOP CODON"
                     /ApEinfo_revcolor=#b7e6d7
                     /ApEinfo_fwdcolor=#b7e6d7
     3'UTR           2017..2368
                     /label="unc-54 3'UTR"
                     /ApEinfo_revcolor=#990000
                     /ApEinfo_fwdcolor=#990000
     rep_origin      2628..2934
                     /label="F1 ori"
                     /ApEinfo_revcolor=#c7b0e3
                     /ApEinfo_fwdcolor=#c7b0e3
     CDS             3395..4054
                     /label="AmpR"
                     /ApEinfo_revcolor=#ffef86
                     /ApEinfo_fwdcolor=#ffef86
     rep_origin      4152..4834
                     /label="ColE1 origin"
                     /ApEinfo_revcolor=#faac61
                     /ApEinfo_fwdcolor=#faac61
ORIGIN
        1 gagtgagctg ataccgctcg ccgcagccga acgaccgagc gcagcgagtc agtgagcgag
       61 gaagcggccc aatacgcaaa ccgcctctcc ccgcgcgttg gccgattcat taatgcagct
      121 ggcacgacag gtttcccgac tggaaagcgg gcagtgagcg caacgcaatt aatgtgagtt
      181 agctcactca ttaggcaccc caggctttac actttatgct tccggctcgt atgttgtgtg
      241 gaattgtgag cggataacaa tttcacacag gaaacagcta tgaccatgat tacgccaagc
      301 gcgcaattaa ccctcactaa agggaacaaa agctggagct ccaccgcggt ggcggccgct
      361 ctagaagggc tgcaggaatt cgatTGGATT TTTGCTTTCG TCGTAAATCT ACACACGCGT
      421 CTCTTCCGTG CGAGAGTCCA AGCCAGCAGC CAAATTCGTT GACTGAGTAT TCAACGTTTA
      481 TACGTTGTCG GCAACGAGAA ATAGGAAAAT GCATCGGGAA ATGTTCTTTT TTCGATTTTT
      541 TCCAAGGTTT TGACAAATTT TACCACGAAT TTTGCTATGT TTTCAATTAA AAAATATGTT
      601 ATTCAACTGT TTCTATGAGG AAAATAAGGC TTTGCATGTA ATTTTCTTAT TCAGCATAAT
      661 TTTTAATTAA TTTGAATTTT CTGTCCTAAC GTTTATTTTG TTTTCTTGGT TATGACTGAT
      721 CTGAAATTAA TTTTTGAATT TTAAGGTAAT ATGGTCTCCG AGCTCATTAA AGAAAACATG
      781 CATATGAAGC TCTACATGGA GGGAACCGTC AACAACCACC ACTTCAAGTG CACCTCCGAG
      841 GGAGAGGGAA AGCCATACGA GGGAACCCAA ACCATGCGTA TCAAGGCCGT CGAGGGAGGA
      901 CCACTCCCAT TCGCCTTCGA CATCCTCGCC ACCTCCTTCA TGTACGGATC CAAGgtaagt
      961 ttaaacatat atatactaac taaccctgat tatttaaatt ttcagACCTT CATCAACCAC
     1021 ACCCAAGGAA TCCCAGACTT CTTCAAGCAA TCCTTCCCAG AGGGATTCAC CTGGGAGCGT
     1081 GTCACCACCT ACGAGGACGG AGGAGTCCTC ACCGCCACCC AAGACACCTC CCTCCAAGAC
     1141 GGATGCCTCA TCTACAACGT CAAGgtaagt ttaaacagtt cggtactaac taaccataca
     1201 tatttaaatt ttcagATCCG TGGAGTCAAC TTCCCATCCA ACGGACCAGT CATGCAAAAG
     1261 AAGACCCTCG GATGGGAGGC CTCCACCGAG ACCCTCTACC CAGCCGACGG AGGACTTGAG
     1321 GGACGTGCCG ACATGGCCCT CAAGCTCGTC GGAGGAGGAC ACCTCATCTG CAACCTCAAG
     1381 gtaagtttaa acatgatttt actaactaac taatctgatt taaattttca gACCACCTAC
     1441 CGTTCCAAGA AGCCAGCCAA GAACCTCAAG ATGCCAGGAG TCTACTACGT CGACCGTCGT
     1501 CTTGAGCGTA TCAAGGAGGC CGACAAGGAG ACCTACGTCG AGCAACACGA GGTCGCCGTC
     1561 GCCCGTTACT GCGACCTCCC ATCCAAGCTC GGACACCGTA AGGGAAAGCC AATCCCAAAC
     1621 CCACTTCTcG GACTCGACTC CACCACCCGT TCCGGATACT GCCTCGACCT CAAGACCCAA
     1681 GTCCAAACCC CACAAGGAAT GAAGGAGATC TCCAACATCC AAGTCGGAGA CCTCGTCCTC
     1741 TCCAACACCG GATACAACGA GGTCCTCAAC GTCTTCCCAA AGTCCAAGAA GAAGTCCTAC
     1801 AAGgtaagtt taaacatata tatactaact aaccctgatt atttaaattt tcagATCACC
     1861 CTCGAGGACG GAAAGGAGAT CATCTGCTCC GAGGAGCACC TCTTCCCAAC CCAAACCGGA
     1921 GAGATGAACA TCTCCGGAGG ACTCAAGGAG GGAATGTGCC TCTACGTCAA GGAGATGATG
     1981 CTCAAGAAGA TCCTCAAGAT CGAGGAGCTC TGAACGTCCA ATTACTCTTC AACATCCCTA
     2041 CATGCTCTTT CTCCCTGTGC TCCCACCCCC TATTTTTGTT ATTATCAAAA AACTTCTCTT
     2101 AATTTCTTTG TTTTTTAGCT TCTTTTAAGT CACCTCTAAC AATGAAATTG TGTAGATTCA
     2161 AAAATAGAAT TAATTCGTAA TAAAAAGTCG AAAAAAATTG TGCTCCCTCC CCCCATTAAT
     2221 AATAATTCTA TCCCAAAATC TACACAATGT TCTGTGTACA CTTCTTATGT TTTTTACTTC
     2281 TGATAAATTT TTTTGAAACA TCATAGAAAA AACCGCACAC AAAATACCTT ATCATATGTT
     2341 ACGTTTCAGT TTATGACCGC AATTTTTAGT Aatcaagctt atcgataccg tcgacctcga
     2401 gggggggccc ggtacccaat tcgccctata gtgagtcgta ttacgcgcgc tcactggccg
     2461 tcgttttaca acgtcgtgac tgggaaaacc ctggcgttac ccaacttaat cgccttgcag
     2521 cacatccccc tttcgccagc tggcgtaata gcgaagaggc ccgcaccgat cgcccttccc
     2581 aacagttgcg cagcctgaat ggcgaatggg acgcgccctg tagcggcgca ttaagcgcgg
     2641 cgggtgtggt ggttacgcgc agcgtgaccg ctacacttgc cagcgcccta gcgcccgctc
     2701 ctttcgcttt cttcccttcc tttctcgcca cgttcgccgg ctttccccgt caagctctaa
     2761 atcgggggct ccctttaggg ttccgattta gtgctttacg gcacctcgac cccaaaaaac
     2821 ttgattaggg tgatggttca cgtagtgggc catcgccctg atagacggtt tttcgccctt
     2881 tgacgttgga gtccacgttc tttaatagtg gactcttgtt ccaaactgga acaacactca
     2941 accctatctc ggtctattct tttgatttat aagggatttt gccgatttcg gcctattggt
     3001 taaaaaatga gctgatttaa caaaaattta acgcgaattt taacaaaata ttaacgctta
     3061 caatttaggt ggcacttttc ggggaaatgt gcgcggaacc cctatttgtt tatttttcta
     3121 aatacattca aatatgtatc cgctcatgag acaataaccc tgataaatgc ttcaataata
     3181 ttgaaaaagg aagagtatga gtattcaaca tttccgtgtc gcccttattc ccttttttgc
     3241 ggcattttgc cttcctgttt ttgctcaccc agaaacgctg gtgaaagtaa aagatgctga
     3301 agatcagttg ggtgcacgag tgggttacat cgaactggat ctcaacagcg gtaagatcct
     3361 tgagagtttt cgccccgaag aacgttttcc aatgatgagc acttttaaag ttctgctatg
     3421 tggcgcggta ttatcccgta ttgacgccgg gcaagagcaa ctcggtcgcc gcatacacta
     3481 ttctcagaat gacttggttg agtactcacc agtcacagaa aagcatctta cggatggcat
     3541 gacagtaaga gaattatgca gtgctgccat aaccatgagt gataacactg cggccaactt
     3601 acttctgaca acgatcggag gaccgaagga gctaaccgct tttttgcaca acatggggga
     3661 tcatgtaact cgccttgatc gttgggaacc ggagctgaat gaagccatac caaacgacga
     3721 gcgtgacacc acgatgcctg tagcaatggc aacaacgttg cgcaaactat taactggcga
     3781 actacttact ctagcttccc ggcaacaatt aatagactgg atggaggcgg ataaagttgc
     3841 aggaccactt ctgcgctcgg cccttccggc tggctggttt attgctgata aatctggagc
     3901 cggtgagcgt gggtctcgcg gtatcattgc agcactgggg ccagatggta agccctcccg
     3961 tatcgtagtt atctacacga cggggagtca ggcaactatg gatgaacgaa atagacagat
     4021 cgctgagata ggtgcctcac tgattaagca ttggtaactg tcagaccaag tttactcata
     4081 tatactttag attgatttaa aacttcattt ttaatttaaa aggatctagg tgaagatcct
     4141 ttttgataat ctcatgacca aaatccctta acgtgagttt tcgttccact gagcgtcaga
     4201 ccccgtagaa aagatcaaag gatcttcttg agatcctttt tttctgcgcg taatctgctg
     4261 cttgcaaaca aaaaaaccac cgctaccagc ggtggtttgt ttgccggatc aagagctacc
     4321 aactcttttt ccgaaggtaa ctggcttcag cagagcgcag ataccaaata ctgtccttct
     4381 agtgtagccg tagttaggcc accacttcaa gaactctgta gcaccgccta catacctcgc
     4441 tctgctaatc ctgttaccag tggctgctgc cagtggcgat aagtcgtgtc ttaccgggtt
     4501 ggactcaaga cgatagttac cggataaggc gcagcggtcg ggctgaacgg ggggttcgtg
     4561 cacacagccc agcttggagc gaacgaccta caccgaactg agatacctac agcgtgagct
     4621 atgagaaagc gccacgcttc ccgaagggag aaaggcggac aggtatccgg taagcggcag
     4681 ggtcggaaca ggagagcgca cgagggagct tccaggggga aacgcctggt atctttatag
     4741 tcctgtcggg tttcgccacc tctgacttga gcgtcgattt ttgtgatgct cgtcaggggg
     4801 gcggagccta tggaaaaacg ccagcaacgc ggccttttta cggttcctgg ccttttgctg
     4861 gccttttgct cacatgttct ttcctgcgtt atcccctgat tctgtggata accgtattac
     4921 cgccttt
//
