# Supplementary material for: ERM-1 Phosphorylation and NRFL-1 Redundantly Control Lumen Formation in the C. elegans Intestine
Source: Front Cell Dev Biol. 2022 Feb 7;10:769862. doi: 10.3389/fcell.2022.769862 (PMC8860247; doi:10.3389/fcell.2022.769862)
Supplement: Supplementary file 1 [file DataSheet1.zip › Plasmids and strains/Strains/nrfl-1_mcherry_Genomic_Isoform_H_Annotated.gb]

LOCUS       nrfl-1mCherry_genomic_ 14327 bp ds-DNA     linear       13-APR-2021
DEFINITION  .
FEATURES             Location/Qualifiers
     misc_feature    1..69
                     /label="CDS"
                     /ApEinfo_revcolor=#ffef86
                     /ApEinfo_fwdcolor=#ffef86
     misc_feature    328..407
                     /label="CDS"
                     /ApEinfo_revcolor=#ffef86
                     /ApEinfo_fwdcolor=#ffef86
     misc_feature    655..862
                     /label="CDS"
                     /ApEinfo_revcolor=#ffef86
                     /ApEinfo_fwdcolor=#ffef86
     misc_feature    1096..1167
                     /label="CDS"
                     /ApEinfo_revcolor=#ffef86
                     /ApEinfo_fwdcolor=#ffef86
     misc_feature    8096..8176
                     /label="CDS"
                     /ApEinfo_revcolor=#ffef86
                     /ApEinfo_fwdcolor=#ffef86
     misc_feature    8256..8651
                     /label="CDS"
                     /ApEinfo_revcolor=#ffef86
                     /ApEinfo_fwdcolor=#ffef86
     misc_feature    8803..8898
                     /label="CDS"
                     /ApEinfo_revcolor=#ffef86
                     /ApEinfo_fwdcolor=#ffef86
     misc_feature    9386..9589
                     /label="CDS"
                     /ApEinfo_revcolor=#ffef86
                     /ApEinfo_fwdcolor=#ffef86
     misc_feature    10189..10327
                     /label="CDS"
                     /ApEinfo_revcolor=#ffef86
                     /ApEinfo_fwdcolor=#ffef86
     misc_feature    10581..10662
                     /label="CDS"
                     /ApEinfo_revcolor=#ffef86
                     /ApEinfo_fwdcolor=#ffef86
     misc_feature    10785..10830
                     /label="CDS"
                     /ApEinfo_revcolor=#ffef86
                     /ApEinfo_fwdcolor=#ffef86
     misc_feature    10797..10797
                     /label="Silent C>T"
                     /ApEinfo_revcolor=#75c6a9
                     /ApEinfo_fwdcolor=#75c6a9
     misc_feature    10818..10818
                     /label="Silent G>A"
                     /ApEinfo_revcolor=#75c6a9
                     /ApEinfo_fwdcolor=#75c6a9
     misc_structure  10831..10857
                     /label="Flexible Linker (will be deleted if ClaI is used)"
                     /ApEinfo_revcolor=#b4abac
                     /ApEinfo_fwdcolor=#b4abac
     misc_feature    10858..11715
                     /label="mCherry_cai_0.99"
                     /ApEinfo_revcolor=#ff0000
                     /ApEinfo_fwdcolor=#ff0000
     intron          11011..11061
                     /label="GFP_intr-1"
                     /ApEinfo_revcolor=#f8d3a9
                     /ApEinfo_fwdcolor=#f8d3a9
     intron          11284..11334
                     /label="GFP_intr-2"
                     /ApEinfo_revcolor=#f8d3a9
                     /ApEinfo_fwdcolor=#f8d3a9
     intron          11543..11593
                     /label="GFP-intr-3"
                     /ApEinfo_revcolor=#f8d3a9
                     /ApEinfo_fwdcolor=#f8d3a9
     misc_signal     11716..11736
                     /label="TEV site"
                     /ApEinfo_revcolor=#f58a5e
                     /ApEinfo_fwdcolor=#f58a5e
     intron          11743..11753
                     /label="intron"
                     /ApEinfo_revcolor=#cc66ff
                     /ApEinfo_fwdcolor=#cc66ff
     misc_feature    11754..11787
                     /label="loxP"
                     /ApEinfo_revcolor=#f58a5e
                     /ApEinfo_fwdcolor=#f58a5e
     intron          11788..11793
                     /label="intron"
                     /ApEinfo_revcolor=#cc66ff
                     /ApEinfo_fwdcolor=#cc66ff
     misc_feature    11794..11805
                     /label="spacer"
                     /ApEinfo_revcolor=#c6c9d1
                     /ApEinfo_fwdcolor=#c6c9d1
     protein_bind    11806..11832
                     /label="Flag"
                     /ApEinfo_revcolor=#cc3366
                     /ApEinfo_fwdcolor=#cc3366
     protein_bind    11833..11859
                     /label="Flag"
                     /ApEinfo_revcolor=#ff3366
                     /ApEinfo_fwdcolor=#ff3366
     protein_bind    11860..11886
                     /label="Flag"
                     /ApEinfo_revcolor=#ff9ccd
                     /ApEinfo_fwdcolor=#ff9ccd
ORIGIN
        1 ATGGTGCACA TTCCGAGCGA CGTGACTCCT CCAAGACTTT GTGTCGTTGA GAAGTTGAAT
       61 GGAGAGAATg taagtgattc aaatgtttga aacagaattg tatatgttct ctcttctata
      121 agtaaacgtt ttggaatatt gttattttac tattaatacc ctcacaaatt ggaaaaaaag
      181 tatgcagttc agcctgagtt gtaacgcatg gaactttttg aatctgataa tttttcaggc
      241 aacacgtgat gtaaattgga gtttaaatag tgtgttatct atagtttaaa ttcccatata
      301 tgtatgttca aaaacattta atttcagGAA TATGGCTACA ACTTGCACGC CGAGAAGGGA
      361 CGTGGACAGT TCGTTGGTAC CGTCGATCCG GATAGTCCTG CTGAGAGgta aacattttta
      421 tttttgatat tgatggacaa tattcattga caaatacata tatcaattaa aaaccaataa
      481 taaattattg agtttcaaaa atctctcaat actaaaatgc tatgaaggct ttcacagtta
      541 gtccattttc tctggtcagc tctgaaaatt gtagaatatt ttaaagtatt ggcattgtcg
      601 gagaagaaac tgcaattttt gtttctattt taccaattgt ttaaatattt tcagAGGAGG
      661 ATTAATCACT GGTGACCGAA TCTTTGCTGT CAATGGTCAC TCGATTATTG GAGAAAATCA
      721 CAAGAAGGTG GTTGAGCGCA TAAAAGCAAA TCCAAATCGA TGTGAAATGC TTGTGATCTC
      781 TGAAGAAGGA GCTAAGTGGT ACAATGAAAA TAATGTTCAA ATCACATTGG ACCTTCCAAA
      841 TATCGAACGA GTTTCTCCAA TGgttagtca aaatgtagat tttatcttta caaaattaaa
      901 aaaaacaatt ttgtgtgact tttctcattc tcctaacttt attttaaatt ctaaaatttt
      961 taacatgtaa gataaaaaag tcttcattgt cgtgaagaat gcaatattcg tttttgacag
     1021 taaaattaga aacattttcc atttgtctta tttccctttg ttgcgcctaa aatcccttat
     1081 gttaccaatt gtcagAGGAA CTCCTGTCAT CCGTCCAACA ATTCTCCCCC GCCAAGTTCG
     1141 TGGTACGCAC CCACGTCATA TTCACAGgtc agtctttttg ccttttcaca taattttctc
     1201 ctttctccac tttgtttatt cctcattgtt attttgtaat tttcaaacag tatcgaatat
     1261 caaatagtat agctgtagtt gctcattgag catcatttgt ttatttgaca cctctagttg
     1321 cacttgatca accgaacttc gtatatctac tgagtcacac tgaaccattt ttatgcgtca
     1381 ttttcatatg ttctcacact aaaaaaggat tgacaaatat ttcgaggtag atagacaggg
     1441 agtcgataga caagaaatga cgtcatttta gatgaaagtt ataggaacaa tgaaaattaa
     1501 aaattggtaa ttgaacctgg ggaaattgga attaacatta ttaatggcta tgcaatttta
     1561 gaactgaaat ttttaaaaag ttatacaata tccgatctca aatgaagaaa tggaaataaa
     1621 aattcttgca aaaaaattga ataatttttt tctgtttcat aaatagttaa aagacttatt
     1681 cataaatttc aaaaattcgg gaattgcctt ttccgcacaa aaaatgtttc ctcattaagg
     1741 aaaacccgtg gttggtttgg agactatctt gaaattgtaa tgcacatatt ctgtcattcg
     1801 atgatgcttt atatagttta ggcgattgaa atctgattaa aacttttctt tagaactcca
     1861 taaaaatatt tgatttattg caaaagtttt gtaaactttt ctaagttcct tgtaatatct
     1921 aagtattgct aagacatcat ttctagtcat ccacttgtac tttctctcct ccaatttttg
     1981 atttacaatc tgattctcca tgcactccaa gacgttctca accattattc ttcaaacgga
     2041 acaacttttc gatgattctc gaatcgatga agaaacggac gacacaatag cgttggtttt
     2101 gtgtgtgtgt gcctgttttg tatgttaata ttcaataaaa atatgaagaa gatggaaaaa
     2161 gacggggcaa agaatttatg ggccaaacca tacatattct atgcattgag gcacgaagag
     2221 ggacaaaaaa gttatatatc ttgacaaaca aaggaatacc aaaaaggcac ttttgtttga
     2281 ttcacattcc ttggctcttc ggcacatcac tacagtattc tcaactctta ttctcagcta
     2341 agaaatttca attctaaatc tgcatattgc cttcttcaaa catggatcgc aatccatctg
     2401 aaccagaaag aatagattgg aaaaacccaa tcacgtggat ttcgtatctc tacacctctt
     2461 tcgtgtacta tttgtggttg atctcctcgc atctaccaca tctcccacaa ccacaacgga
     2521 ttaccgatga caaatcaacg gagcagatca ccagagacgc aggtattccg cgcactgaga
     2581 tagtaacacg aggagatgct acgcagacag ttagacaagt agcgggtcta ggggacccag
     2641 cgccaaagga ttcatcatta ttgcctccct cttcgtcgtt cgtctattgc aacaactgtc
     2701 taacacctca ttcgtctcag aggacttgtt ctccagccta cgtctctact ctctcaagac
     2761 aaaagtcttt gacgttgcta aagaaattga agaaaccctc atcatctgct tcttccacca
     2821 ctaccaccac atcatcgact gtatctttcc gtgcaccttc acgtgcatca tcaacgatct
     2881 ccgacgcttc taccatccgc ccatctgaac tcattgctat cgttccatct ggtagccacg
     2941 tgttgctgcg agttccgaaa cttgattgga aaactgaatc aattcgaatc aaaagaacta
     3001 gaatgagtga ttggatggat gcggagcaac gggatgtgat gagacaattt gatgaagtta
     3061 taagatcaga agaagaagac gagaggacct cacgaaaaag gaacggaatc ttcaaagatg
     3121 gatctgtaag gagtattgaa tcattggaat ctaggagtcg ggtgagcaca cgttgtgatt
     3181 ttgaaatatc gactcaaaaa taaaacttct ttctaacaat tataaattta aaagttagag
     3241 aattatctat tagtattgca cccccttact gtaggcagct cataactgat ttttcattga
     3301 ttttattata atttgacaac tttctactta taatctattt tactataatt ttttagttaa
     3361 taattttgtt gatgtcagca actgtcttta aaatgaaccg atagctccaa agaaacgatg
     3421 gaaaattata ttttacggac caaagttgat ccaaattttt tgctgacaat tgttcctgtt
     3481 tattcaaaat ttaaaaattt aaattacaca ttttttggtt tgggctataa ttcatcataa
     3541 aaccatactt ctttaaaacg tgaaatctca acttgtttta cagcatttca gataaaatgc
     3601 acaccgtaga attaattgaa atggtatttc aactggtttc ttttctttgt ttttcatctt
     3661 tcccatactg gtacgcgtgc ctatccttac ccaaattctt caaaaacaat ttgataagga
     3721 tttcagtatt ttttctttaa attgattaga gaccaacttc gccaaactat caattgggta
     3781 ctatgtttta taaactattc caacatttgt tgaggtattc gtcatcctct tcaacttttt
     3841 tcttcaatat ttccattttc tccaaaaaga atttcatttt catataaata cgagtatcat
     3901 ttcctcttct tcatatttct gactcatctt tcctccatct tctcttgcat acatttccaa
     3961 aaattttgcc aacttgccaa gtaaaccgca aacatacgag aaaactgtta aaactgtgtc
     4021 tgcactctac gcactctctc attcagcctc ttgaagctta tgtatgtttt gttaaatgtg
     4081 tgttgtggca ttggcaagaa aggagagaga aggtagatca ttttttattg agaagaaaat
     4141 gacaatgaag aagacaagta ataaaaaaat atgtttagtg cgagagaaac agaacaaaat
     4201 gatgatttat gatcaaaatt gagacattag aaagttggaa gaggaactgt aaattaaatg
     4261 agaaaatggg atacagagat atgatagcag atagatttat gaggtattga tacggaaaat
     4321 aacataaata ttggaagact ggcggactgg aaatttgcac agttcaatgt taggaagatt
     4381 gaaatgagtg tagaaaaaca actcaaagag gagtgtaaat taatcaataa ataggttatt
     4441 atttttgaca attaacactt caataaattg tgacataatt aaaaatatga tgaaacagaa
     4501 atagttttgg aagactaacg agttaccagc attccagtgt ttaacagtat attacaactc
     4561 gatgaaacat tcgaaaattc taaaatggaa aatcgattaa aattttttac tcctttaaga
     4621 aatcttgttc gtaagccata ttctcagaga gaaccaaatt caaaaaagtt gtctgactac
     4681 agtaatccgc aacaattcca cttacctatc attcgttaca aatcttcctc ttcgtttctt
     4741 tgtcctttaa taaatgacct tcatttgaat atatctaatt ggtcctccat tagacacctt
     4801 cttccaattg ttttttatcc tccacctgcc atgtctttat ttcaatctgt ctgtgtctcg
     4861 tgctctctct ctcattcaat agaaagatag ttaacgaagc atgacgcatt ggaatatctt
     4921 gcttcactaa aagattgcaa cattccaatt ctattaattt ttacaaaaaa ccaacaatct
     4981 tctcccattc ttgtcatttg tcatgtttag acactttctc aagtatttta ctaattttct
     5041 tcaaaaagta cacattcatc aaacgttgta tgttcaatat tcttttcctt caaacaaact
     5101 ttgaatctca taaaatgttt tgtggtttcg gaacatgtta gaaatacaaa taacttgtcg
     5161 gaaaactttc acaaaacttg aattttattt cttggcattt cccaacattg aaacgcatct
     5221 tgtaatccga tatttttggg acttgttttt tatattcact tttattcgaa agaatatcag
     5281 aaataatata cattagacta tttcaagtgg cgtaggatat agggttcctt tttccgtcga
     5341 aatattgaaa tagttcgatt tcggtttttt ttttgggtct ctgaaagtat tgaaagttat
     5401 aagatttttt acttaaaagt acatactttt tcgatttatt cgctttagtt gtttgaataa
     5461 ctgtaaaact atacataaat ttacaagtat ccaatctcca tatgactctt gacaccctgt
     5521 tgttgaaatt caaatccctc cgattattat tattagtcat catctttctc ataaatctct
     5581 cggtttgatt ttatcttccc gatatatttt caattcaact atccaacatc tcacttttct
     5641 tgcatttcta aattattaaa aatttacatt tttgtgaatt ccattgataa aagaaaacta
     5701 ttcaaaatgc attttattga taaggtgagg atatgcgtta aattttatgg ttttaatgtt
     5761 tttaaaactc atagattttt taaaagtcag ctttcaaaat tgtgatatgc ggaatctgag
     5821 taattgccaa aagttttgct atgatatttg tcatttcagt ataataaaag tggttttcaa
     5881 ccttttcccc actgtgcttg taaacatata ttttggttta gcacaaggtg gttgactttt
     5941 tttaatttgg tagaaacaca tttttggacc ccactacggc gattgtcaca aggtatcggg
     6001 tacttcatca ttgaaaattc aggatttgta ctgttcccct tcaattcatt gtcaatatgt
     6061 ttttgatcac tttaccacaa aaaagatcac aaaagagtaa tggcaaatgt ccaacaattt
     6121 cctctaacca gccgctcttt ttctttctca ccccgaatgg tcaaccttgt tgggtccaaa
     6181 caattgaaaa caacgtcgga aacgtgtacc tttcggttct gctgtaggga ttgttgtttg
     6241 tcggtactgt atgctgtttg gcaaggtgtg caaataaaga agatgagagg gagagaaaga
     6301 tagctcattg agcacagaag actgattgag agagagtact gactttgtag agatgtgaat
     6361 catttggaat atgtactgat tcatggataa gattttcgtg tttttgtgtg ctttaaggtg
     6421 cgcctgtttt gattttttgg agctcttcat ggctttcagt atgacaatat aaaaattgct
     6481 caaacttttg acaattttaa aattaatttc tcaggtctgt aagggaacac taaatcaatt
     6541 ttccggaaag aacatttttc aaattcgaac attcgaaaat gaagttttta tcacaaaaca
     6601 catggtcaga acactttttt gcaagcgtta tttcttagtg atatatggtt ggatagtcac
     6661 atacttataa tcctcttctt cttctttttc atttcaatat atgttcctag taatgttcaa
     6721 ttccaagatt tccttctcat ccattgttgt tattatactt cctttctcga catggttgtc
     6781 cttggccctt cgtcttctac cactttttat tatattcatt cgattttctt tttttctcct
     6841 agttcttctt ccaagttttt tgtcgttttt caactatttt tactgattga ctttttgcta
     6901 gtatagaagt attttcatta agaaaaaagt tttctgtatg tacacaaatt gaagcgtatt
     6961 caagaatcat tctacccttc tgattgttcc ctatcttgaa aagtgtgaat actgcgcaaa
     7021 aatattcaaa tttctatttt taaataatga aagatcaaca ccacaactcg ttctttcacc
     7081 ttgttagcct ctattttccc actttctttc ttcttttctg ctctagacgt tgctatgagc
     7141 aacctaatat tttgatgaac tagtgttgtt atttcgaaaa aaaaacttaa ttatgagaag
     7201 aaatttttgt agtctactta ttcaaggatg ctcaaaatct tgcaaggtag gtgcagataa
     7261 tggcatagat aagtaatcgg agtatctgaa aatttcggtt cgatctatct cacttcttaa
     7321 aatcatgaaa tttgtaatat atttacgata tgtgttcagt aaaagctttt ccttataact
     7381 taaaaaacca tcgtacattt tctctgaaat ctttgaatct cccgtcccgc ccgtgttcca
     7441 cctaatttac atttaattct cactgttacg tatttccctt ctgcttgccg gtgtcttctg
     7501 ccatcatcac cgttttgtcc attttattgt catagtcgct ttgaagcgaa gaaatacatc
     7561 gttttccacg ggaaacgacc aattatatga gcgcaaaaca catgagactg tccgtctgag
     7621 atgtaccatg ttttacccaa tgtttcgtct tttggtttga gttttacata attgagatta
     7681 taaaaaacta ctggaagctt atttttttct agatcgtgtt tctagaacac aaaaaacacg
     7741 ttatttatgt ttgaaattct tgattcagta ctaaaatctg attttcgaac acttcttcca
     7801 aattttcaaa aaaaaaaatc ataaatacct cgtatttctc ttgattgctg ccacttttct
     7861 ttttgcatgc attcttatct ttttcattgt gtgccacgaa atggcacaca aacaattggt
     7921 ttttcagtct tggccttttg ccttttagtg atcaataggc atttgaattt ctaaaatgtg
     7981 tcaaataaaa tgtatttgtt tcctttttac aaaaagacgc aagaaatgcg tttttgctac
     8041 ccctagttgt ttttttagaa atgcaataat attcaacaat tatatatttt ttcagTCGAA
     8101 AGAAACACCA GTGTTCGTTC CACCACCACC TCCACCAACC GACGCTATGC CATATTTGCC
     8161 CAGACTTGCT GAATTGgtaa gaaatagatt attgagaaat atacaaattt ctttcaaatt
     8221 tccaacggtt cactttctat gctgtgaatt tccagAACAA AGGAACCCCA GATCAAGAAT
     8281 TTGGTTTTAA TCTTCATGCT GAACGCGGTC GCGGACATTT CATTGGAACA GTCGATGCAG
     8341 GAGGAATTGG TGAAAAAGCT GGACTTGAAG CTGGACAGAG AATTGTTGGA GTAAATGGAC
     8401 AATTAATTTA TCCAACTACT GGACACAAAG AAGTTGTTGC TCTTATCAAG AAAGATACAA
     8461 TGAAAACAAC ACTTTTGGTT GCTTCAGAAG ATGTTGATAA GTATCATAAA GATCATAACA
     8521 TTGCATATTC ATGGGATAAT GTTGAAAGAG TTGATACTCG TCCAGTTATT AATGTTGAAA
     8581 CTCATCATCA TCATGAAGAG GTTTCAGTTC CAAAATCCAA TGGATATGAT GTTCCACCAT
     8641 TGAATCCACA Tgttagtttt tttttttcaa atatataaat tattaaaatt gtggctacca
     8701 ttgggcttta tcggggaaag tcttgaaaaa taatttttta cagtttcaaa gctaaaatag
     8761 ttatactgat tgtaaacctt ccatatctca aaaatgtttc agAGCATCCA AGTGAACGAA
     8821 GAACGTGAAA TTTCAAAGAT GACAACAACA ACTAGAACAG AGACAATCAC GAATTCAAAC
     8881 TCGGCTTATC AATACAAGgt atcacaaaat aatgagaatt acggcgacaa tcaaacaatt
     8941 gtcataacaa cttgctcgtt cttgaaagta agtgatccga ctgaccgatt actggaggta
     9001 actgggacaa cttcttactt ctatcacgtt tctattgctt ggctttactt ctacattttt
     9061 attgaaaaac cagaatttgt caaaactcaa aattttatac tcaaaagttg ttttatttat
     9121 ttaaaacctc tttttttcaa aaatcattta caaacaaatt ctgaaacctg ttttctagtt
     9181 tttcgaaagt tctaaaaaaa taaagtagac gactatttaa tatttaaaac tcctccttct
     9241 ccctatcggt tccctgtcgg atcactttca gttcattttc agaggttaaa aacatttgta
     9301 ataatttttt gttttgcttc aaacactttt tgtccaaacc acaaattgct tacttctcag
     9361 tttttcattt aatttttgaa tcaagGAATC ATCGACTGCA TACGATGCAT ATGCAACTCC
     9421 ACCAGTTGAT TCAAATGATC TTATGGATGA AGTTTTTGGA AGAGTCAATC TTCCTGGTGT
     9481 AACTATGTCT AGTCACACTG AAGTATTGCC ACCAACAGAT GATATTTCAT CAGTTTCTTC
     9541 ATTGAGTTCT CATCGCGAAA GTGCTGTTGA TGTTCCAGTT TCTCATCAGg tttcgttttt
     9601 tctcattttt tattttttgg gcacattttt ttgagtttcg aatttggttt aaaaataact
     9661 ttttaactaa ttgctagctt tacgcacttc tgtttcagtt ttaaccaatt attatttaat
     9721 taactataag tgttaaaaat gattattctt tagtttattc tgtcaactca cttattcatt
     9781 ttcaaaacca aaacaatcta attttcaact gaattttttt acttctcaag gtagctggcg
     9841 aaaataatga aattgttggt ttttgaatat ttactgcaat ttttcaacca tattttgtct
     9901 ccaataacgt tttatttcat aatctcgcaa aaaagatttg gcgggttttc gagggttgta
     9961 cacaaaaatt gagaagtttt agaaaattac tgtttcaaca gttttacgaa tttctcaaac
    10021 tttacggtta tttaatgcgc attggtctgc gttaaaaaca cagttttcag aaaatgatta
    10081 cattgcaaga ttgaaattat tatcaccagc tatcaatatg tttcctaact attcacttga
    10141 taaatttctt ttctggttca acattatata atctatttca aattacagTA CGTTCCATCG
    10201 TACGCAACGG AGTCTCATCA GAAACATGAG CAACACTCTC AAACTCATCA TCATCATCAT
    10261 CAACACCAAC AACCATCTCC ATTGAGCAAT GGTTCCAGCC ATGGATATGC AGCAAGCTCG
    10321 ACTAGTGgta tgcaatttat agtcatcaaa agttaacttt agccttacta ttagttttat
    10381 cataacattt atatcaagat taaactatca aatgtatttg atcttcaaaa gagcagagtt
    10441 ttttttgttg aaaatttgta gtttttgatt gagtttccat aataggcatg catcacctcg
    10501 aggctgcctt gaataatttt cattttaaca aaaaaaaacg ttatttctgg agataaatta
    10561 tttaatcgat taaattgcag GATACGATGA CGATGATATC TATCATTTGT CAGCAAGAGA
    10621 AGCTCGTGAA CGTCTTCGAA TGAAGAACCG AAAGCATCAC TTgtaagttt gaatttttat
    10681 gttgactgtg gtcgaaaggg agtctgattc taaaaaaaaa gaaatttaaa ataaatgttg
    10741 aaaataaata attcactgtt tccaaaacaa aattaaaatt gtagGCACGA GATGAGtCTT
    10801 AACGAGAAGT ATCAATTaGT CAGCAACATG GGAGCATCGG GAGCCTCAGG AGCATCGATG
    10861 TCCAAGGGAG AGGAGGACAA CATGGCCATC ATCAAGGAGT TCATGCGTTT CAAGGTCCAC
    10921 ATGGAGGGAT CAGTCAACGG ACACGAGTTC GAGATCGAGG GAGAGGGAGA GGGACGTCCA
    10981 TACGAGGGAA CCCAAACCGC CAAGCTCAAG gtaagtttaa acatatatat actaactaac
    11041 cctgattatt taaattttca gGTCACCAAG GGAGGACCAC TCCCATTCGC CTGGGACATC
    11101 CTCTCCCCAC AATTCATGTA CGGATCAAAG GCCTACGTCA AGCACCCAGC CGACATCCCA
    11161 GACTACCTCA AGCTCTCCTT CCCAGAGGGA TTCAAGTGGG AGCGTGTCAT GAACTTCGAG
    11221 GACGGAGGAG TCGTCACCGT CACCCAAGAC TCCTCCCTCC AAGACGGAGA GTTCATCTAC
    11281 AAGgtaagtt taaacagttc ggtactaact aaccatacat atttaaattt tcagGTCAAG
    11341 CTCCGTGGAA CCAACTTCCC ATCCGACGGA CCAGTCATGC AAAAGAAGAC CATGGGATGG
    11401 GAGGCCTCCT CCGAGCGTAT GTACCCAGAG GACGGAGCCC TCAAGGGAGA GATCAAGCAA
    11461 CGTCTCAAGC TCAAGGACGG AGGACACTAC GACGCCGAGG TCAAGACCAC CTACAAGGCC
    11521 AAGAAGCCAG TCCAACTCCC AGgtaagttt aaacatgatt ttactaacta actaatctga
    11581 tttaaatttt cagGAGCCTA CAACGTCAAC ATCAAGCTCG ACATCACCTC CCACAACGAG
    11641 GACTACACCA TCGTCGAGCA ATACGAGCGT GCCGAGGGAC GTCACTCCAC CGGAGGAATG
    11701 GACGAGCTCT ACAAGGAGAA TCTGTACTTT CAATCCGGAA AGgtaagttt aaaATAACTT
    11761 CGTATAGCAT ACATTATACG AAGTTATttt cagGGAGCCG GATCTGATTA TAAAGACGAT
    11821 GACGATAAGC GTGACTACAA GGACGACGAC GACAAGCGTG ATTACAAGGA TGACGATGAC
    11881 AAGAGATAAt cttttgcaac ttcttcttat tttcttctat tttattattt tccaattttc
    11941 cacacaagac cattcctaca gtagtttcat ttgttcactc cttttctcaa tacaacttcg
    12001 aaacatgacc cagttattat aaaaccacat ataacattta cttacttttt tcccccaatt
    12061 ttcatgtatt ttacctgtga taagtgttcc accaactaga tataaaattt atttccttcc
    12121 atttcacaat cgctcaactt tacatttttc agttccttct gaaattgttt aattttcagt
    12181 tatttctttc aatgtgcctt ctgaagttta tcaataacgt ctgaaatata tttattattc
    12241 attccaagta acttcagttt ttcgaaatgt ctgtcggttg tgcaatattc tttacttaca
    12301 ccgttcatgt cacataaata aagctatcat ttgcgattta ccttttaact ttaacttttt
    12361 cttttaattt aacttaacta acttaacttt ttctcgaaac ttcctgaatt ggtttgctcg
    12421 gggggaaacc ctggctgaag gaaagttctg tgggaaatga tttttcaata aattatgaga
    12481 agccagtaaa cagagtacaa acgattaaat aaaatgacag ggaaaaggga acctgacatt
    12541 ggaaggttct aatatgcatg ctctcttcaa tcaacacatt ttctttaata tggctcctag
    12601 aagttgttcg tgatatttag aaaccggtta aaaaatggaa attaaaacac tgaaaaaatg
    12661 ttgtaaattc ctgctccttt tgttcagccg gaaaccccga ctgaactaat ccaaaattta
    12721 ttgtaaaaga cgctttcttt cgaaaggtca gaactccgaa ttaccttggt aactgggttt
    12781 taaaccaacg aataaaaaat tggtgagtag gtcactttgc gcgtgtaccg acaaaaaatg
    12841 ggtgcgcgtg gagcaccaga taataaacgt ctgcgacgag actagatgca tttattctca
    12901 caaaagatat gacctggatc tggaggcaaa attattttag attcttgaaa ttttactatt
    12961 tttgaattat aaattgtgta aaagtttaat tataaacaat taattttcag aaaagagtga
    13021 gcaatctatt gaggcattaa aattttgaca aacagtcgag atgaaataaa ctacctgaaa
    13081 cagtcaaaac tttttttttg caatttgaag aaaattatta attttttgaa tttgcgaata
    13141 agattcaaat aacgaaatca taacttaact tcaaagtttg aaaatgtttc aggcagtctg
    13201 attattagca attaattatc agaaaagagt gagctaggca tagaatcatc aaagttttaa
    13261 caactcgtcg agatgaaata aactacctga aacagtgaaa tttttttaaa atcatgtttt
    13321 gaatttgcaa agaatatcaa aaataacaaa ataatacctt atttcctcta ttagtctggc
    13381 atgcaaggct gattctcaat cgctctgtag gagtgcaaga ctattagaga ctgcaatact
    13441 aattttctaa gcccaataac gttggaaggt ggccaatttt tcgtagaaag cttaacttgg
    13501 gaccgtttaa acaaggaaaa atacatagct ttttaatgct tcatcttcca taatgtaaaa
    13561 ttttaattat gaacaattaa ttttcagaaa agagtgagaa atctattgat gcattaaaat
    13621 tttaacaaac agccaagatg aaataaacaa cctgaaacag tcaaaacttt ttttcaattg
    13681 aaaaaaatta ttaaattttt gaatttgcaa ataagattca taataacgaa atcatagctc
    13741 aaattcaaag ttgaaaatgt ttctgactgt ttcaggtagt ttatttattc tcgactttct
    13801 gacaagtggt tgattgataa ctatttaaca ttacaaactc attacaaaca aagtcagtaa
    13861 atcagatctc atttgctgtt tagaacaatt ttgttatttt ttgagattat cgaaggaaac
    13921 cccggtttca acaaagtttt tctaatttct tagccgtgat tgtatacgag aagaatgttg
    13981 gaacaagctt tcccaagtaa agttttccaa aaaataaata aatacgaagt atacgtacgt
    14041 aatgtaaagt ctgatcatta gtaattaatt ttcaaaaaag tgtgggcaag gaatggaatc
    14101 attaaaattt ttaacaaaca gtcaagatca aataaactac ctgaaacagt caaaatttat
    14161 tttttttttg caaaaaattc atgttttgaa tatgcaaaga ctatcaaaaa taacaaaata
    14221 ataacttaaa ctcaaagtaa tatttctgac tttttcaggt agtttatttc atctgaactg
    14281 tttgttaaaa ttttaatgct tcgattgatt gctcactaac gtaaaca
//
