# Supplementary material for: ERM-1 Phosphorylation and NRFL-1 Redundantly Control Lumen Formation in the C. elegans Intestine
Source: Front Cell Dev Biol. 2022 Feb 7;10:769862. doi: 10.3389/fcell.2022.769862 (PMC8860247; doi:10.3389/fcell.2022.769862)
Supplement: Supplementary file 1 [file DataSheet1.zip › Plasmids and strains/Strains/nrfl-1_mib59_Genomic_Isoform_H_Annotated.gb]

LOCUS       nrfl-1(mib59)_genomic_i 2547 bp ds-DNA     linear       13-APR-2021
DEFINITION  .
FEATURES             Location/Qualifiers
     misc_feature    901..902
                     /label="9bp deletion = -1_8del"
                     /ApEinfo_revcolor=#f6989d
                     /ApEinfo_fwdcolor=#f6989d
     misc_feature    902..961
                     /label="CDS"
                     /ApEinfo_revcolor=#fff79a
                     /ApEinfo_fwdcolor=#fff79a
     misc_feature    1220..1299
                     /label="CDS"
                     /ApEinfo_revcolor=#fff79a
                     /ApEinfo_fwdcolor=#fff79a
     misc_feature    1547..1683
                     /label="CDS"
                     /ApEinfo_revcolor=#fff79a
                     /ApEinfo_fwdcolor=#fff79a
     misc_feature    1683..1684
                     /label="11.5 kb deletion = 287_1404+703"
                     /ApEinfo_revcolor=#f6989d
                     /ApEinfo_fwdcolor=#f6989d
ORIGIN
        1 cttattgtcg ataattattt ttactgcatt atccagtttc catcatccaa ctttctcaag
       61 tacaggctac tttattcgct tagaaacttt tttgcaactc tccaatttcc cccacaaaag
      121 agcacaaaga gcaaacagtg tcaagcatat tcattcgttc tgcgtgtcta acctctaacg
      181 gtatgcgtgt tctcagtcac tcactgctcc cctctctctc gttttctgcc actgttcaaa
      241 ctttttccac gtgtgtctgt ttcacgtgga agtttcaaga acagtgttct cacacacttc
      301 tcttctacaa ctatttcaca tctttttggc gcaaatacaa aagcttgtcg gacagatagt
      361 tgtcggtctg cggcgccgat gtggagagtt gccagcattt tcgaaaaaat gccgaagtga
      421 taagagattg tgtcctcttt tcactctacg gcacccggca taatcaccac ctcttacacg
      481 ctctttttct accccctatt ccctacattt tgtcactttt ttctcgcttt ttccatgtcg
      541 aacaacgttt tccatgtttc cgatcgtaaa ttctaccaaa tcttgagtag gtctggattt
      601 ctcagcattc tccttactgt tcagattcat gtcacttttt ctgttgtttt cttgctcata
      661 ttcttttgtc aaatttttga aattcctaaa cttttatttt atatttctct gaacatcagt
      721 ttgagaaatt tcctgtgact cattttccca gaacctattt tatgaactct cgaaaaatgt
      781 tatttattct gataaatagt gtatcgtagc aatgaatcac aaataaataa attttctatt
      841 gtttttcagt ttttctcgca tttttggaat gttcccattt ctaattttta catttttagc
      901 cATTCCGAGC GACGTGACTC CTCCAAGACT TTGTGTCGTT GAGAAGTTGA ATGGAGAGAA
      961 Tgtaagtgat tcaaatgttt gaaacagaat tgtatatgtt ctctcttcta taagtaaacg
     1021 ttttggaata ttgttatttt actattaata ccctcacaaa ttggaaaaaa agtatgcagt
     1081 tcagcctgag ttgtaacgca tggaactttt tgaatctgat aatttttcag gcaacacgtg
     1141 atgtaaattg gagtttaaat agtgtgttat ctatagttta aattcccata tatgtatgtt
     1201 caaaaacatt taatttcagG AATATGGCTA CAACTTGCAC GCCGAGAAGG GACGTGGACA
     1261 GTTCGTTGGT ACCGTCGATC CGGATAGTCC TGCTGAGAGg taaacatttt tatttttgat
     1321 attgatggac aatattcatt gacaaataca tatatcaatt aaaaaccaat aataaattat
     1381 tgagtttcaa aaatctctca atactaaaat gctatgaagg ctttcacagt tagtccattt
     1441 tctctggtca gctctgaaaa ttgtagaata ttttaaagta ttggcattgt cggagaagaa
     1501 actgcaattt ttgtttctat tttaccaatt gtttaaatat tttcagAGGA GGATTAATCA
     1561 CTGGTGACCG AATCTTTGCT GTCAATGGTC ACTCGATTAT TGGAGAAAAT CACAAGAAGG
     1621 TGGTTGAGCG CATAAAAGCA AATCCAAATC GATGTGAAAT GCTTGTGATC TCTGAAGAAG
     1681 GAGgctccta gaagttgttc gtgatattta gaaaccggtt aaaaaatgga aattaaaaca
     1741 ctgaaaaaat gttgtaaatt cctgctcctt ttgttcagcc ggaaaccccg actgaactaa
     1801 tccaaaattt attgtaaaag acgctttctt tcgaaaggtc agaactccga attaccttgg
     1861 taactgggtt ttaaaccaac gaataaaaaa ttggtgagta ggtcactttg cgcgtgtacc
     1921 gacaaaaaat gggtgcgcgt ggagcaccag ataataaacg tctgcgacga gactagatgc
     1981 atttattctc acaaaagata tgacctggat ctggaggcaa aattatttta gattcttgaa
     2041 attttactat ttttgaatta taaattgtgt aaaagtttaa ttataaacaa ttaattttca
     2101 gaaaagagtg agcaatctat tgaggcatta aaattttgac aaacagtcga gatgaaataa
     2161 actacctgaa acagtcaaaa cttttttttt gcaatttgaa gaaaattatt aattttttga
     2221 atttgcgaat aagattcaaa taacgaaatc ataacttaac ttcaaagttt gaaaatgttt
     2281 caggcagtct gattattagc aattaattat cagaaaagag tgagctaggc atagaatcat
     2341 caaagtttta acaactcgtc gagatgaaat aaactacctg aaacagtgaa atttttttaa
     2401 aatcatgttt tgaatttgca aagaatatca aaaataacaa aataatacct tatttcctct
     2461 attagtctgg catgcaaggc tgattctcaa tcgctctgta ggagtgcaag actattagag
     2521 actgcaatac taattttcta agcccaa
//
